# Supplementary material for: Prognostic Impact of miR-34a in Head and Neck Squamous Cell Carcinoma: A Systematic Review with Meta-Analysis and Trial Sequential Analysis
Source: Int J Mol Sci. 2026 May 29;27(11):4909. doi: 10.3390/ijms27114909 (PMC13256702; doi:10.3390/ijms27114909)
Supplement: Supplementary file 1 [file ijms-27-04909-s001.zip]

Archive with 124 entries (106 files):
- cuttoff (1).pdf
- KM2HR workflow/
- KM2HR workflow/Piotrowski/
- KM2HR workflow/Piotrowski/Immagine 2025-10-30 082142.png
- KM2HR workflow/Piotrowski/KM2HR_Dioguardi_UniFG_v1.py
- KM2HR workflow/Piotrowski/KM_HR_data.xlsx
- KM2HR workflow/Piotrowski/KM_HR_report.pdf
- KM2HR workflow/Piotrowski/KM_HR_report_plot.png
- KM2HR workflow/Piotrowski/orofai.png
- KM2HR workflow/Piotrowski/piotrowski_oropharynx_miR34a5p_nar.csv
- KM2HR workflow/ren/
- KM2HR workflow/ren/KM2HR_Dioguardi_UniFG_v1.py
- KM2HR workflow/ren/KM_HR_data.xlsx
- KM2HR workflow/ren/KM_HR_report.pdf
- KM2HR workflow/ren/KM_HR_report_plot.png
- KM2HR workflow/ren/ren.png
- KM2HR workflow/ren/time,arm1,arm2.txt
- KM2HR_Dioguardi_UniFG_v2_1_.py
- validation/
- validation/KM2HR_Dioguardi_UniFG_v1.py
- validation/KM2HR_internal_formula_check.xlsx
- validation/KM2HR_validation_benchmark_summary.pdf
- validation/Set 1 — Published-paper validation/
- validation/Set 1 — Published-paper validation/mir 133a oral OS Piotrowski et al.,/
- validation/Set 1 — Published-paper validation/mir 133a oral OS Piotrowski et al.,/133a os oral.png
- validation/Set 1 — Published-paper validation/mir 133a oral OS Piotrowski et al.,/KM2HR_data.xlsx
- validation/Set 1 — Published-paper validation/mir 133a oral OS Piotrowski et al.,/KM2HR_Dioguardi_UniFG_v1.py
- validation/Set 1 — Published-paper validation/mir 133a oral OS Piotrowski et al.,/KM2HR_project.json
- validation/Set 1 — Published-paper validation/mir 133a oral OS Piotrowski et al.,/KM2HR_report.pdf
- validation/Set 1 — Published-paper validation/mir 133a oral OS Piotrowski et al.,/KM2HR_report_plot.png
- validation/Set 1 — Published-paper validation/mir 133a oral OS Piotrowski et al.,/nar_piotrowski_oral_mir133a_corrected.csv
- validation/Set 1 — Published-paper validation/mir 146a larinx  OS Piotrowski et al.,/
- validation/Set 1 — Published-paper validation/mir 146a larinx  OS Piotrowski et al.,/146a os larinx.png
- validation/Set 1 — Published-paper validation/mir 146a larinx  OS Piotrowski et al.,/KM2HR_data.xlsx
- validation/Set 1 — Published-paper validation/mir 146a larinx  OS Piotrowski et al.,/KM2HR_Dioguardi_UniFG_v1.py
- validation/Set 1 — Published-paper validation/mir 146a larinx  OS Piotrowski et al.,/KM2HR_project.json
- validation/Set 1 — Published-paper validation/mir 146a larinx  OS Piotrowski et al.,/KM2HR_report.pdf
- validation/Set 1 — Published-paper validation/mir 146a larinx  OS Piotrowski et al.,/KM2HR_report_plot.png
- validation/Set 1 — Published-paper validation/mir 146a larinx  OS Piotrowski et al.,/nar_piotrowski_larynx_mir146a.csv
- validation/Set 1 — Published-paper validation/mir 203 larinx LR de Jong et al.,/
- validation/Set 1 — Published-paper validation/mir 203 larinx LR de Jong et al.,/de_Jong_2015_miR203_NAR_years.csv
- validation/Set 1 — Published-paper validation/mir 203 larinx LR de Jong et al.,/Immagine 2026-05-11 061234.png
- validation/Set 1 — Published-paper validation/mir 203 larinx LR de Jong et al.,/KM2HR_data.xlsx
- validation/Set 1 — Published-paper validation/mir 203 larinx LR de Jong et al.,/KM2HR_Dioguardi_UniFG_v1.py
- validation/Set 1 — Published-paper validation/mir 203 larinx LR de Jong et al.,/KM2HR_project.json
- validation/Set 1 — Published-paper validation/mir 203 larinx LR de Jong et al.,/KM2HR_report.pdf
- validation/Set 1 — Published-paper validation/mir 203 larinx LR de Jong et al.,/KM2HR_report_plot.png
- validation/Set 1 — Published-paper validation/mir 34a oral OS Piotrowski et al.,/
- validation/Set 1 — Published-paper validation/mir 34a oral OS Piotrowski et al.,/34 a os oral.png
- validation/Set 1 — Published-paper validation/mir 34a oral OS Piotrowski et al.,/KM2HR_data.xlsx
- validation/Set 1 — Published-paper validation/mir 34a oral OS Piotrowski et al.,/KM2HR_Dioguardi_UniFG_v1.py
- validation/Set 1 — Published-paper validation/mir 34a oral OS Piotrowski et al.,/KM2HR_project.json
- validation/Set 1 — Published-paper validation/mir 34a oral OS Piotrowski et al.,/KM2HR_report.pdf
- validation/Set 1 — Published-paper validation/mir 34a oral OS Piotrowski et al.,/KM2HR_report_plot.png
- validation/Set 1 — Published-paper validation/mir 451 NPC DFS Liu et al.,/
- validation/Set 1 — Published-paper validation/mir 451 NPC DFS Liu et al.,/Immagine 2026-05-11 064522.png
- validation/Set 1 — Published-paper validation/mir 451 NPC DFS Liu et al.,/KM2HR_data.xlsx
- validation/Set 1 — Published-paper validation/mir 451 NPC DFS Liu et al.,/KM2HR_Dioguardi_UniFG_v1.py
- validation/Set 1 — Published-paper validation/mir 451 NPC DFS Liu et al.,/KM2HR_project.json
- validation/Set 1 — Published-paper validation/mir 451 NPC DFS Liu et al.,/KM2HR_report.pdf
- validation/Set 1 — Published-paper validation/mir 451 NPC DFS Liu et al.,/KM2HR_report_plot.png
- validation/Set 1 — Published-paper validation/mir 451 NPC DFS Liu et al.,/Liu_2013_miR451_DFS_NAR_months.csv
- validation/Set 1 — Published-paper validation/mir 451 NPC OS Liu et al.,/
- validation/Set 1 — Published-paper validation/mir 451 NPC OS Liu et al.,/Immagine 2026-05-11 063122.png
- validation/Set 1 — Published-paper validation/mir 451 NPC OS Liu et al.,/KM2HR_data.xlsx
- validation/Set 1 — Published-paper validation/mir 451 NPC OS Liu et al.,/KM2HR_Dioguardi_UniFG_v1.py
- validation/Set 1 — Published-paper validation/mir 451 NPC OS Liu et al.,/KM2HR_project.json
- validation/Set 1 — Published-paper validation/mir 451 NPC OS Liu et al.,/KM2HR_report.pdf
- validation/Set 1 — Published-paper validation/mir 451 NPC OS Liu et al.,/KM2HR_report_plot.png
- validation/Set 1 — Published-paper validation/mir 451 NPC OS Liu et al.,/Liu_2013_miR451_OS_NAR_months.csv
- validation/Set 1 — Published-paper validation/mir 96 oral OS Piotrowski et al.,/
- validation/Set 1 — Published-paper validation/mir 96 oral OS Piotrowski et al.,/96 os oral.png
- validation/Set 1 — Published-paper validation/mir 96 oral OS Piotrowski et al.,/KM2HR_data.xlsx
- validation/Set 1 — Published-paper validation/mir 96 oral OS Piotrowski et al.,/KM2HR_Dioguardi_UniFG_v1.py
- validation/Set 1 — Published-paper validation/mir 96 oral OS Piotrowski et al.,/KM2HR_project.json
- validation/Set 1 — Published-paper validation/mir 96 oral OS Piotrowski et al.,/KM2HR_report.pdf
- validation/Set 1 — Published-paper validation/mir 96 oral OS Piotrowski et al.,/KM2HR_report_plot.png
- validation/Set 1 — Published-paper validation/mir 96 oral OS Piotrowski et al.,/nar_piotrowski_oral_mir96.csv
- validation/Set 2 — TCGAKM Plotter database-derived validation/
- validation/Set 2 — TCGAKM Plotter database-derived validation/TCGA mir 155 HNSCC/
- validation/Set 2 — TCGAKM Plotter database-derived validation/TCGA mir 155 HNSCC/KM2HR_data.xlsx
- validation/Set 2 — TCGAKM Plotter database-derived validation/TCGA mir 155 HNSCC/KM2HR_Dioguardi_UniFG_v1.py
- validation/Set 2 — TCGAKM Plotter database-derived validation/TCGA mir 155 HNSCC/KM2HR_project.json
- validation/Set 2 — TCGAKM Plotter database-derived validation/TCGA mir 155 HNSCC/KM2HR_report.pdf
- validation/Set 2 — TCGAKM Plotter database-derived validation/TCGA mir 155 HNSCC/KM2HR_report_plot.png
- validation/Set 2 — TCGAKM Plotter database-derived validation/TCGA mir 155 HNSCC/km_260511_051451_887000_6a0165cbd88f5_hsa-mir-155.pdf
- validation/Set 2 — TCGAKM Plotter database-derived validation/TCGA mir 155 HNSCC/km_260511_051451_887000_6a0165cbd88f5_hsa-mir-155.png
- validation/Set 2 — TCGAKM Plotter database-derived validation/TCGA mir 155 HNSCC/V9_KMPlotter_TCGA_HNSCC_hsa_mir_155_OS_NAR_months.csv
- validation/Set 2 — TCGAKM Plotter database-derived validation/TCGA mir 21 HNSCC/
- validation/Set 2 — TCGAKM Plotter database-derived validation/TCGA mir 21 HNSCC/KM2HR_data.xlsx
- validation/Set 2 — TCGAKM Plotter database-derived validation/TCGA mir 21 HNSCC/KM2HR_Dioguardi_UniFG_v1.py
- validation/Set 2 — TCGAKM Plotter database-derived validation/TCGA mir 21 HNSCC/KM2HR_project.json
- validation/Set 2 — TCGAKM Plotter database-derived validation/TCGA mir 21 HNSCC/KM2HR_report.pdf
- validation/Set 2 — TCGAKM Plotter database-derived validation/TCGA mir 21 HNSCC/KM2HR_report_plot.png
- validation/Set 2 — TCGAKM Plotter database-derived validation/TCGA mir 21 HNSCC/KMPlotter_TCGA_HNSCC_hsa_mir_21_OS_NAR_months.csv
- validation/Set 2 — TCGAKM Plotter database-derived validation/TCGA mir 21 HNSCC/km_260511_050121_994000_6a0162a1f2b1c_hsa-mir-21.pdf
- validation/Set 2 — TCGAKM Plotter database-derived validation/TCGA mir 21 HNSCC/km_260511_050121_994000_6a0162a1f2b1c_hsa-mir-21.png
- validation/Set 2 — TCGAKM Plotter database-derived validation/TCGA mir 31 HNSCC/
- validation/Set 2 — TCGAKM Plotter database-derived validation/TCGA mir 31 HNSCC/KM2HR_data.xlsx
- validation/Set 2 — TCGAKM Plotter database-derived validation/TCGA mir 31 HNSCC/KM2HR_Dioguardi_UniFG_v1.py
- validation/Set 2 — TCGAKM Plotter database-derived validation/TCGA mir 31 HNSCC/KM2HR_project.json
- validation/Set 2 — TCGAKM Plotter database-derived validation/TCGA mir 31 HNSCC/KM2HR_report.pdf
- validation/Set 2 — TCGAKM Plotter database-derived validation/TCGA mir 31 HNSCC/KM2HR_report_plot.png
- validation/Set 2 — TCGAKM Plotter database-derived validation/TCGA mir 31 HNSCC/km_260511_055035_861700_6a016e2bd25ee_hsa-mir-31.pdf
- validation/Set 2 — TCGAKM Plotter database-derived validation/TCGA mir 31 HNSCC/km_260511_055035_861700_6a016e2bd25ee_hsa-mir-31.png
- validation/Set 2 — TCGAKM Plotter database-derived validation/TCGA mir 31 HNSCC/V10_KMPlotter_TCGA_HNSCC_hsa_mir_31_OS_60m_NAR_months.csv
- validation/Set 2 — TCGAKM Plotter database-derived validation/TGCA mir 100 HNSCC/
- validation/Set 2 — TCGAKM Plotter database-derived validation/TGCA mir 100 HNSCC/KM2HR_data.xlsx
- validation/Set 2 — TCGAKM Plotter database-derived validation/TGCA mir 100 HNSCC/KM2HR_Dioguardi_UniFG_v1.py
- validation/Set 2 — TCGAKM Plotter database-derived validation/TGCA mir 100 HNSCC/KM2HR_project.json
- validation/Set 2 — TCGAKM Plotter database-derived validation/TGCA mir 100 HNSCC/KM2HR_report.pdf
- validation/Set 2 — TCGAKM Plotter database-derived validation/TGCA mir 100 HNSCC/KM2HR_report_plot.png
- validation/Set 2 — TCGAKM Plotter database-derived validation/TGCA mir 100 HNSCC/km_260512_055832_806400_6a02c188c4e09_hsa-mir-100.pdf
- validation/Set 2 — TCGAKM Plotter database-derived validation/TGCA mir 100 HNSCC/km_260512_055832_806400_6a02c188c4e09_hsa-mir-100.png
- validation/Set 2 — TCGAKM Plotter database-derived validation/TGCA mir 100 HNSCC/V12_KMPlotter_TCGA_HNSCC_hsa_mir_100_OS_60m_NAR_months.csv
- validation/Set 2 — TCGAKM Plotter database-derived validation/TGCA mir 197 HNSCC/
- validation/Set 2 — TCGAKM Plotter database-derived validation/TGCA mir 197 HNSCC/KM2HR_data.xlsx
- validation/Set 2 — TCGAKM Plotter database-derived validation/TGCA mir 197 HNSCC/KM2HR_Dioguardi_UniFG_v1.py
- validation/Set 2 — TCGAKM Plotter database-derived validation/TGCA mir 197 HNSCC/KM2HR_project.json
- validation/Set 2 — TCGAKM Plotter database-derived validation/TGCA mir 197 HNSCC/KM2HR_report.pdf
- validation/Set 2 — TCGAKM Plotter database-derived validation/TGCA mir 197 HNSCC/KM2HR_report_plot.png
- validation/Set 2 — TCGAKM Plotter database-derived validation/TGCA mir 197 HNSCC/km_260511_055922_497700_6a01703a7985a_hsa-mir-197.pdf
- validation/Set 2 — TCGAKM Plotter database-derived validation/TGCA mir 197 HNSCC/km_260511_055922_497700_6a01703a7985a_hsa-mir-197.png
- validation/Set 2 — TCGAKM Plotter database-derived validation/TGCA mir 197 HNSCC/V11_KMPlotter_TCGA_HNSCC_hsa_mir_197_OS_60m_NAR_months.csv
