# Supplementary material for: Prognostic Impact of miR-34a in Head and Neck Squamous Cell Carcinoma: A Systematic Review with Meta-Analysis and Trial Sequential Analysis
Source: Int J Mol Sci. 2026 May 29;27(11):4909. doi: 10.3390/ijms27114909 (PMC13256702; doi:10.3390/ijms27114909)
Supplement: Supplementary file 1 [file ijms-27-04909-s001.zip › KM2HR workflow/Piotrowski/KM2HR_Dioguardi_UniFG_v1.py]

#!/usr/bin/env python3
# -*- coding: utf-8 -*-
"""
KM2HR — Kaplan–Meier HR Extractor (Dioguardi Mario — Università di Foggia)

- Tracciamento manuale di 2 curve Kaplan–Meier (Arm A, Arm B)
- Calibrazione X e Y
- Tabella Numbers-at-Risk (add / del / sort / paste / load / save / clear)
- Toggle: usare o no la tabella NAR nel calcolo HR
- Calcolo HR con ricostruzione tipo Tierney/Parmar
- Export Word (.docx) con figura, HR (A vs B) e HR (B vs A), tabella NAR e punti KM
- Export Excel (.xlsx) con:
    * summary (HR A→B e B→A, logHR, SE, OE, V)
    * curves (punti A e B)
    * grid (intervalli ricostruiti)
    * nar (se presente)
- NEW: “Save project…” / “Load project…” (salva/riprende tutto in JSON)

Dipendenze per export:
    pip install python-docx
    pip install pandas openpyxl
"""

import tkinter as tk
from tkinter import ttk, filedialog, messagebox
import os, csv, math, datetime, json
from io import StringIO

import numpy as np
import matplotlib
matplotlib.use("TkAgg")
import matplotlib.pyplot as plt
from matplotlib.backends.backend_tkagg import FigureCanvasTkAgg
from matplotlib.image import imread


# ---------------------------------------------------------------------
# util
# ---------------------------------------------------------------------
def linear_map(pix, p0, p1, v0, v1):
    if p1 == p0:
        return v0
    return v0 + (pix - p0) * (v1 - v0) / (p1 - p0)


def step_interp(x, xs, ys):
    if x <= xs[0]:
        return ys[0]
    for i in range(1, len(xs)):
        if x < xs[i]:
            return ys[i - 1]
    return ys[-1]


def enforce_monotone_nonincreasing(y):
    y = np.clip(np.array(y, dtype=float), 0.0, 1.0)
    for i in range(1, len(y)):
        if y[i] > y[i - 1]:
            y[i] = y[i - 1]
    return y


# ---------------------------------------------------------------------
# core HR
# ---------------------------------------------------------------------
def compute_hr_from_survival(t1, s1, t2, s2, N1, N2, nar_table=None):
    # griglia tempi
    grid = set(t1.tolist() + t2.tolist())
    if nar_table is not None:
        grid.update(nar_table["time"].tolist())
    grid = sorted([t for t in grid if np.isfinite(t)])
    if len(grid) < 2:
        raise ValueError("Time grid too small; add more points or NAR rows.")

    S1 = [step_interp(t, t1, s1) for t in grid]
    S2 = [step_interp(t, t2, s2) for t in grid]
    S1 = enforce_monotone_nonincreasing(S1)
    S2 = enforce_monotone_nonincreasing(S2)

    OE = 0.0
    V = 0.0
    n1, n2 = float(N1), float(N2)

    nar1 = {}
    nar2 = {}
    if nar_table is not None:
        for tt, a1, a2 in zip(nar_table["time"], nar_table["arm1"], nar_table["arm2"]):
            nar1[float(tt)] = float(a1)
            nar2[float(tt)] = float(a2)

    for k in range(1, len(grid)):
        t_prev = grid[k - 1]
        t_curr = grid[k]

        s1_prev, s1_curr = S1[k - 1], S1[k]
        s2_prev, s2_curr = S2[k - 1], S2[k]

        R1, R2 = max(0.0, n1), max(0.0, n2)
        R = R1 + R2

        # eventi
        d1 = d2 = 0.0
        if s1_prev > 0 and s1_curr <= s1_prev:
            d1 = R1 * max(0.0, 1.0 - (s1_curr / s1_prev))
            d1 = max(0.0, min(d1, R1))
        if s2_prev > 0 and s2_curr <= s2_prev:
            d2 = R2 * max(0.0, 1.0 - (s2_curr / s2_prev))
            d2 = max(0.0, min(d2, R2))
        d = d1 + d2

        if R > 1.0 and d > 0.0:
            E1 = d * (R1 / R) if R > 0 else 0.0
            OE += (d1 - E1)
            V += (R1 * R2 * d * (R - d)) / (R ** 2 * (R - 1.0))

        # censura guidata da NAR
        target1 = nar1.get(float(t_curr)) if nar_table is not None else None
        target2 = nar2.get(float(t_curr)) if nar_table is not None else None
        c1 = c2 = 0.0
        if target1 is not None:
            c1 = max(0.0, (n1 - d1) - target1)
        if target2 is not None:
            c2 = max(0.0, (n2 - d2) - target2)

        # censura morbida su tratti piatti
        if target1 is None and (s1_curr >= s1_prev - 1e-9) and (t_curr > t_prev):
            c1 = max(c1, 0.005 * n1)
        if target2 is None and (s2_curr >= s2_prev - 1e-9) and (t_curr > t_prev):
            c2 = max(c2, 0.005 * n2)

        n1 = max(0.0, n1 - d1 - c1)
        n2 = max(0.0, n2 - d2 - c2)

    if V <= 0:
        raise ValueError("Variance V ≤ 0. Add more points or NAR rows.")

    logHR = OE / V
    SE = 1.0 / math.sqrt(V)
    HR = math.exp(logHR)
    ci_low = math.exp(logHR - 1.96 * SE)
    ci_high = math.exp(logHR + 1.96 * SE)

    return {
        "hr": HR,
        "loghr": logHR,
        "se": SE,
        "ci_low": ci_low,
        "ci_high": ci_high,
        "OE": OE,
        "V": V,
    }


# ---------------------------------------------------------------------
# tabella NAR
# ---------------------------------------------------------------------
class EZTable:
    def __init__(self, master):
        self.frame = ttk.Frame(master)

        self.tree = ttk.Treeview(
            self.frame,
            columns=("time", "arm1", "arm2"),
            show="headings",
            height=8,
        )
        for c in ("time", "arm1", "arm2"):
            self.tree.heading(c, text=c)
            self.tree.column(c, width=70, anchor="center")
        self.tree.grid(row=0, column=0, columnspan=7, sticky="nsew", pady=(0, 4))

        self.frame.columnconfigure(0, weight=1)
        self.frame.rowconfigure(0, weight=1)

        ttk.Button(self.frame, text="+ Row", command=self.add_row).grid(
            row=1, column=0, sticky="w", padx=(0, 4)
        )
        ttk.Button(self.frame, text="− Row", command=self.del_row).grid(
            row=1, column=0, sticky="e", padx=(0, 4)
        )
        ttk.Button(self.frame, text="Sort by time", command=self.sort_time).grid(
            row=1, column=1, padx=4, sticky="w"
        )
        ttk.Button(self.frame, text="Paste", command=self.paste_clipboard).grid(
            row=1, column=2, padx=4, sticky="w"
        )
        ttk.Button(self.frame, text="Load CSV…", command=self.load_csv).grid(
            row=1, column=3, padx=4, sticky="w"
        )
        ttk.Button(self.frame, text="Save CSV…", command=self.save_csv).grid(
            row=1, column=4, padx=4, sticky="w"
        )
        ttk.Button(self.frame, text="Clear table", command=self.clear_all).grid(
            row=1, column=5, padx=4, sticky="w"
        )

        self.editor = None
        self.tree.bind("<Double-1>", self._begin_edit)
        self.tree.bind("<Return>", self._begin_edit)

    def widget(self):
        return self.frame

    def add_row(self, values=("0", "0", "0")):
        self.tree.insert("", "end", values=values)

    def del_row(self):
        for sel in self.tree.selection():
            self.tree.delete(sel)

    def clear_all(self):
        for it in self.tree.get_children(""):
            self.tree.delete(it)

    def sort_time(self):
        rows = [self.tree.item(i, "values") for i in self.tree.get_children("")]
        try:
            rows = sorted(rows, key=lambda r: float(r[0]))
        except Exception:
            return
        self.clear_all()
        for r in rows:
            self.add_row(r)

    def paste_clipboard(self):
        try:
            text = self.frame.clipboard_get()
        except Exception:
            messagebox.showwarning("Clipboard", "Nothing to paste.")
            return
        lines = [ln for ln in text.strip().splitlines() if ln.strip()]
        if not lines:
            return
        # se la prima riga non è numero -> header
        first = lines[0].split(",")[0].split(";")[0].strip()
        if not first.replace(".", "", 1).replace("-", "", 1).isdigit():
            lines = lines[1:]
        if messagebox.askyesno("Paste", "Replace current table?"):
            self.clear_all()
        for ln in lines:
            parts = ln.replace(";", ",").split(",")
            if len(parts) >= 3:
                self.add_row((parts[0].strip(), parts[1].strip(), parts[2].strip()))
        self.sort_time()

    def load_csv(self):
        path = filedialog.askopenfilename(
            filetypes=[("CSV", "*.csv"), ("All files", "*.*")]
        )
        if not path:
            return
        try:
            with open(path, "r", encoding="utf-8-sig") as f:
                txt = f.read()
            rdr = csv.reader(StringIO(txt.replace(";", ",")))
            rows = [r for r in rdr if r]
            if rows and not rows[0][0].replace(".", "", 1).replace("-", "", 1).isdigit():
                rows = rows[1:]
            self.clear_all()
            for r in rows:
                if len(r) >= 3:
                    self.add_row((r[0], r[1], r[2]))
            self.sort_time()
        except Exception as e:
            messagebox.showerror("Load CSV", str(e))

    def save_csv(self):
        path = filedialog.asksaveasfilename(
            defaultextension=".csv", filetypes=[("CSV", "*.csv")]
        )
        if not path:
            return
        try:
            with open(path, "w", newline="", encoding="utf-8") as f:
                w = csv.writer(f)
                w.writerow(["time", "arm1", "arm2"])
                for r in self.tree.get_children(""):
                    w.writerow(self.tree.item(r, "values"))
            messagebox.showinfo("Saved", f"Saved: {path}")
        except Exception as e:
            messagebox.showerror("Save CSV", str(e))

    def _begin_edit(self, event):
        region = self.tree.identify("region", event.x, event.y)
        if region != "cell":
            return
        rowid = self.tree.identify_row(event.y)
        colid = self.tree.identify_column(event.x)
        if not rowid or not colid:
            return
        x, y, w, h = self.tree.bbox(rowid, colid)
        value = self.tree.set(rowid, colid)
        self.editor = tk.Entry(self.tree)
        self.editor.insert(0, value)
        self.editor.select_range(0, tk.END)
        self.editor.focus_set()
        self.editor.place(x=x, y=y, width=w, height=h)

        def save_edit(e=None):
            self.tree.set(rowid, colid, self.editor.get())
            self.editor.destroy()
            self.editor = None

        self.editor.bind("<Return>", save_edit)
        self.editor.bind("<FocusOut>", save_edit)

    def to_dict(self):
        times, a1, a2 = [], [], []
        for r in self.tree.get_children(""):
            t, n1, n2 = self.tree.item(r, "values")
            try:
                times.append(float(t))
                a1.append(float(n1))
                a2.append(float(n2))
            except Exception:
                pass
        if not times:
            return None
        return {
            "time": np.array(times, dtype=float),
            "arm1": np.array(a1, dtype=float),
            "arm2": np.array(a2, dtype=float),
        }


# ---------------------------------------------------------------------
# App
# ---------------------------------------------------------------------
class App:
    def __init__(self, root):
        self.root = root
        root.title("KM2HR – Kaplan–Meier HR Extractor | Dioguardi Mario – Università di Foggia")

        # stato
        self.img = None
        self.loaded_image_path = None
        self.fig = None
        self.ax = None
        self.canvas = None

        # calib
        self.xpix_min = None
        self.xpix_max = None
        self.ypix_top = None
        self.ypix_bot = None
        self.xmin = tk.DoubleVar(value=0.0)
        self.xmax = tk.DoubleVar(value=120.0)

        # curve
        self.mode = None
        self.arm1 = []
        self.arm2 = []

        # N
        self.N1 = tk.IntVar(value=100)
        self.N2 = tk.IntVar(value=100)

        # toggle NAR
        self.use_nar = tk.BooleanVar(value=True)

        # ultimo risultato
        self.last_res = None
        self.last_curve_data = None

        self._build_ui()
        self._bind_events()

    # ---------------- UI ----------------
    def _build_ui(self):
        main = ttk.Frame(self.root)
        main.pack(fill="both", expand=True)

        left = ttk.Frame(main)
        left.pack(side="left", fill="y", padx=8, pady=8)

        right = ttk.Frame(main)
        right.pack(side="left", fill="both", expand=True, padx=8, pady=8)

        ttk.Label(left, text="Workflow").pack(anchor="w")
        ttk.Button(left, text="1) Load image…", command=self.load_image).pack(
            fill="x", pady=2
        )
        ttk.Button(left, text="2) Calibrate X (click two ticks)", command=self.start_xcal).pack(
            fill="x", pady=2
        )

        frx = ttk.Frame(left)
        frx.pack(fill="x", pady=2)
        ttk.Label(frx, text="Xmin").pack(side="left")
        ttk.Entry(frx, textvariable=self.xmin, width=8).pack(side="left", padx=(2, 8))
        ttk.Label(frx, text="Xmax").pack(side="left")
        ttk.Entry(frx, textvariable=self.xmax, width=8).pack(side="left", padx=2)

        ttk.Button(left, text="3) Calibrate Y (click S=1, then S=0)", command=self.start_ycal).pack(
            fill="x", pady=6
        )

        ttk.Label(left, text="4) Trace Arm A").pack(anchor="w")
        ttk.Button(left, text="Trace Arm A", command=lambda: self.set_mode("arm1")).pack(
            fill="x", pady=2
        )
        ttk.Label(left, text="5) Trace Arm B").pack(anchor="w")
        ttk.Button(left, text="Trace Arm B", command=lambda: self.set_mode("arm2")).pack(
            fill="x", pady=2
        )
        ttk.Button(left, text="Undo last point (U)", command=self.undo).pack(
            fill="x", pady=2
        )
        ttk.Button(left, text="Clear traces", command=self.clear_traces).pack(
            fill="x", pady=2
        )

        ttk.Separator(left).pack(fill="x", pady=6)
        ttk.Label(left, text="Initial numbers at risk").pack(anchor="w")
        frn = ttk.Frame(left)
        frn.pack(fill="x", pady=2)
        ttk.Label(frn, text="N1").pack(side="left")
        ttk.Entry(frn, textvariable=self.N1, width=6).pack(side="left", padx=(2, 8))
        ttk.Label(frn, text="N2").pack(side="left")
        ttk.Entry(frn, textvariable=self.N2, width=6).pack(side="left")

        ttk.Separator(left).pack(fill="x", pady=6)
        ttk.Label(left, text="6) Numbers-at-Risk table").pack(anchor="w")
        self.ezt = EZTable(left)
        self.ezt.widget().pack(fill="x", pady=4)

        frt = ttk.Frame(left)
        frt.pack(fill="x", pady=2)
        ttk.Button(frt, text="Init first row from N1/N2", command=self.add_firstrow_from_N).pack(
            side="left"
        )
        ttk.Button(frt, text="Auto-fill times…", command=self.autofill_times).pack(
            side="left", padx=6
        )

        ttk.Checkbutton(
            left,
            text="Use Numbers-at-Risk in HR (if available)",
            variable=self.use_nar,
        ).pack(anchor="w", pady=(6, 2))

        ttk.Separator(left).pack(fill="x", pady=6)
        ttk.Button(left, text="7) Compute HR", command=self.compute).pack(
            fill="x", pady=2
        )
        ttk.Button(left, text="Export to Word (.docx)…", command=self.export_word).pack(
            fill="x", pady=2
        )
        ttk.Button(left, text="Export data to Excel (.xlsx)…", command=self.export_excel).pack(
            fill="x", pady=2
        )

        # NEW: save/load
        ttk.Button(left, text="Save project…", command=self.save_project).pack(
            fill="x", pady=2
        )
        ttk.Button(left, text="Load project…", command=self.load_project).pack(
            fill="x", pady=2
        )

        # plot
        self.fig, self.ax = plt.subplots(figsize=(7, 6))
        self.ax.set_axis_off()
        self.canvas = FigureCanvasTkAgg(self.fig, master=right)
        self.canvas.get_tk_widget().pack(fill="both", expand=True)

        self.status = tk.StringVar(value="KM2HR — Kaplan–Meier HR Extractor | Dioguardi Mario — Università di Foggia  •  Ready")
        ttk.Label(self.root, textvariable=self.status, anchor="w").pack(
            fill="x", side="bottom"
        )

    def _bind_events(self):
        self.canvas.mpl_connect("button_press_event", self.on_click)
        self.root.bind("<u>", lambda e: self.undo())
        self.root.bind("<U>", lambda e: self.undo())

    # ---------------- azioni ----------------
    def load_image(self):
        path = filedialog.askopenfilename(
            filetypes=[("Images", "*.png;*.jpg;*.jpeg;*.bmp;*.tif;*.tiff")]
        )
        if not path:
            return
        try:
            self.loaded_image_path = path
            self.img = imread(path)
            self.ax.clear()
            self.ax.imshow(self.img)
            self.ax.set_axis_off()
            self.canvas.draw_idle()
            self.status.set(f"Loaded: {os.path.basename(path)}")
        except Exception as e:
            messagebox.showerror("Load image", str(e))

    def start_xcal(self):
        self.mode = "xcal"
        self.xpix_min = None
        self.xpix_max = None
        self.status.set("Click a tick near Xmin, then a tick near Xmax.")

    def start_ycal(self):
        self.mode = "ycal"
        self.ypix_top = None
        self.ypix_bot = None
        self.status.set("Click at S=1 (top), then at S=0 (bottom).")

    def set_mode(self, m):
        self.mode = m
        self.status.set(f"Tracing {m}: left=add, RIGHT=finish.")

    def undo(self):
        if self.mode == "arm1" and self.arm1:
            self.arm1.pop()
        elif self.mode == "arm2" and self.arm2:
            self.arm2.pop()
        self._redraw()

    def clear_traces(self):
        self.arm1 = []
        self.arm2 = []
        self._redraw()

    def add_firstrow_from_N(self):
        self.ezt.add_row(
            (str(float(self.xmin.get())), str(self.N1.get()), str(self.N2.get()))
        )
        self.ezt.sort_time()

    def autofill_times(self):
        dialog = tk.Toplevel(self.root)
        dialog.title("Auto-fill times")
        vcount = tk.IntVar(value=6)
        ttk.Label(dialog, text="Number of rows (including first)").grid(
            row=0, column=0, padx=8, pady=8
        )
        ttk.Entry(dialog, textvariable=vcount, width=6).grid(
            row=0, column=1, padx=8, pady=8
        )

        def do_ok():
            n = max(2, int(vcount.get()))
            t0 = float(self.xmin.get())
            t1 = float(self.xmax.get())
            times = np.linspace(t0, t1, n)
            self.ezt.clear_all()
            for i, t in enumerate(times):
                if i == 0:
                    self.ezt.add_row(
                        (f"{t:.0f}", str(self.N1.get()), str(self.N2.get()))
                    )
                else:
                    self.ezt.add_row((f"{t:.0f}", "", ""))
            self.ezt.sort_time()
            dialog.destroy()

        ttk.Button(dialog, text="OK", command=do_ok).grid(
            row=1, column=0, columnspan=2, padx=8, pady=8
        )

    # ---------------- click sul grafico ----------------
    def on_click(self, event):
        if event.inaxes != self.ax or self.img is None:
            return

        # tasto destro = fine tracciamento
        if self.mode in ("arm1", "arm2") and event.button == 3:
            self.mode = None
            self.status.set("Trace finished.")
            return

        if self.mode == "xcal" and event.button == 1:
            if self.xpix_min is None:
                self.xpix_min = event.xdata
                self.status.set("Now click near Xmax.")
            else:
                self.xpix_max = event.xdata
                self.mode = None
                self.status.set("X calibrated.")
        elif self.mode == "ycal" and event.button == 1:
            if self.ypix_top is None:
                self.ypix_top = event.ydata
                self.status.set("Now click at S=0 (bottom).")
            else:
                self.ypix_bot = event.ydata
                self.mode = None
                self.status.set("Y calibrated.")
        elif self.mode == "arm1" and event.button == 1:
            self.arm1.append((event.xdata, event.ydata))
            self._redraw()
        elif self.mode == "arm2" and event.button == 1:
            self.arm2.append((event.xdata, event.ydata))
            self._redraw()

    def _redraw(self):
        self.ax.clear()
        if self.img is not None:
            self.ax.imshow(self.img)
            self.ax.set_axis_off()
        if self.arm1:
            xs, ys = zip(*self.arm1)
            self.ax.plot(xs, ys, lw=2, label="Arm A")
        if self.arm2:
            xs, ys = zip(*self.arm2)
            self.ax.plot(xs, ys, lw=2, label="Arm B")
        self.ax.legend(loc="upper right")
        self.canvas.draw_idle()

    # ---------------- helper ----------------
    def _pixels_to_data(self, pts):
        if any(
            v is None
            for v in [self.xpix_min, self.xpix_max, self.ypix_top, self.ypix_bot]
        ):
            raise RuntimeError("Axes not calibrated. Do steps 2–3 first.")
        tmin = float(self.xmin.get())
        tmax = float(self.xmax.get())
        ts, ss = [], []
        for xp, yp in pts:
            t = linear_map(xp, self.xpix_min, self.xpix_max, tmin, tmax)
            s = linear_map(yp, self.ypix_bot, self.ypix_top, 0.0, 1.0)
            ts.append(t)
            ss.append(s)
        idx = np.argsort(ts)
        ts = np.array(ts)[idx]
        ss = np.array(ss)[idx]
        ss = enforce_monotone_nonincreasing(ss)
        return ts, ss

    # ---------------- compute ----------------
    def compute(self):
        if not self.arm1 or not self.arm2:
            messagebox.showwarning("Trace required", "Trace both curves first.")
            return
        try:
            t1, s1 = self._pixels_to_data(self.arm1)
            t2, s2 = self._pixels_to_data(self.arm2)
        except Exception as e:
            messagebox.showerror("Calibration", str(e))
            return

        N1, N2 = int(self.N1.get()), int(self.N2.get())
        nar = self.ezt.to_dict() if self.use_nar.get() else None

        try:
            res = compute_hr_from_survival(
                t1, s1, t2, s2, N1, N2, nar_table=nar
            )
        except Exception as e:
            messagebox.showerror("HR error", str(e))
            return

        self.last_res = res
        self.last_curve_data = (t1, s1, t2, s2)

        msg = (
            f"HR (Arm A vs Arm B) = {res['hr']:.3f}  "
            f"(95% CI {res['ci_low']:.3f} – {res['ci_high']:.3f})  "
            f"logHR={res['loghr']:.4f}, SE={res['se']:.4f}, "
            f"O−E={res['OE']:.3f}, V={res['V']:.3f}"
        )
        messagebox.showinfo("Result", msg)
        self.status.set(msg)

    # ---------------- export word ----------------
    def export_word(self):
        try:
            from docx import Document
            from docx.shared import Inches
        except Exception:
            messagebox.showerror(
                "Missing dependency",
                "python-docx not installed.\nInstall with:\n  pip install python-docx",
            )
            return

        if not self.arm1 or not self.arm2:
            messagebox.showwarning("Trace required", "Trace both curves first.")
            return

        try:
            t1, s1 = self._pixels_to_data(self.arm1)
            t2, s2 = self._pixels_to_data(self.arm2)
        except Exception as e:
            messagebox.showerror("Calibration", str(e))
            return

        # se non hai calcolato prima, calcolo qui
        if self.last_res is None:
            try:
                self.last_res = compute_hr_from_survival(
                    t1,
                    s1,
                    t2,
                    s2,
                    int(self.N1.get()),
                    int(self.N2.get()),
                    self.ezt.to_dict() if self.use_nar.get() else None,
                )
            except Exception:
                self.last_res = None

        save_path = filedialog.asksaveasfilename(
            defaultextension=".docx",
            initialfile="KM2HR_report.docx",
            filetypes=[("Word document", "*.docx")],
        )
        if not save_path:
            return

        # figura
        fig2, ax2 = plt.subplots(figsize=(6.5, 4.5), dpi=150)
        if self.img is not None:
            ax2.imshow(self.img)
        if len(self.arm1):
            xs, ys = zip(*self.arm1)
            ax2.plot(xs, ys, lw=2, label="Arm A")
        if len(self.arm2):
            xs, ys = zip(*self.arm2)
            ax2.plot(xs, ys, lw=2, label="Arm B")
        ax2.axis("off")
        ax2.legend(loc="upper right")
        png_path = os.path.splitext(save_path)[0] + "_plot.png"
        fig2.savefig(png_path, bbox_inches="tight")
        plt.close(fig2)

        doc = Document()
        doc.add_heading("KM2HR — Kaplan–Meier → Hazard Ratio (Tierney method)", level=1)
        doc.add_paragraph(datetime.datetime.now().strftime("%Y-%m-%d %H:%M"))
        doc.add_paragraph("Author: Dioguardi Mario — Università di Foggia")
        p = doc.add_paragraph()
        p.add_run("Time axis: ").bold = True
        p.add_run(f"{self.xmin.get()} – {self.xmax.get()}")
        p.add_run("   |   Initial N: ").bold = True
        p.add_run(f"N1={self.N1.get()}, N2={self.N2.get()}")
        p.add_run("   |   Use NAR: ").bold = True
        p.add_run("Yes" if self.use_nar.get() else "No")

        doc.add_heading("Result", level=2)
        if self.last_res is not None:
            r = self.last_res
            hr_ab, l_ab, u_ab = r["hr"], r["ci_low"], r["ci_high"]
            hr_ba, l_ba, u_ba = 1.0 / hr_ab, 1.0 / u_ab, 1.0 / l_ab
            doc.add_paragraph(
                f"HR (A vs B) = {hr_ab:.3f}  (95% CI {l_ab:.3f} – {u_ab:.3f})"
            )
            doc.add_paragraph(
                f"HR (B vs A) = {hr_ba:.3f}  (95% CI {l_ba:.3f} – {u_ba:.3f})"
            )
            doc.add_paragraph(
                f"logHR_AB = {r['loghr']:.4f}, SE = {r['se']:.4f}, O−E = {r['OE']:.3f}, V = {r['V']:.3f}"
            )
        else:
            doc.add_paragraph("(No numeric results — trace and compute first.)")

        doc.add_heading("Traced curves", level=2)
        doc.add_picture(png_path, width=Inches(6.0))

        # NAR
        nar = self.ezt.to_dict()
        if self.use_nar.get() and nar is not None and len(nar["time"]) > 0:
            doc.add_heading("Numbers-at-Risk", level=2)
            table = doc.add_table(rows=1, cols=3)
            hdr = table.rows[0].cells
            hdr[0].text = "time"
            hdr[1].text = "arm1"
            hdr[2].text = "arm2"
            for t, a1, a2 in zip(nar["time"], nar["arm1"], nar["arm2"]):
                row = table.add_row().cells
                row[0].text = f"{t:g}"
                row[1].text = f"{a1:g}"
                row[2].text = f"{a2:g}"

        # curve data
        doc.add_heading("Curve data (A & B)", level=2)
        maxlen = max(len(t1), len(t2))

        def pad(arr, n):
            arr = list(arr)
            if len(arr) < n:
                arr += [""] * (n - len(arr))
            return arr

        t1l = [f"{v:.6g}" for v in t1]
        s1l = [f"{v:.6g}" for v in s1]
        t2l = [f"{v:.6g}" for v in t2]
        s2l = [f"{v:.6g}" for v in s2]
        t1l, s1l, t2l, s2l = (
            pad(t1l, maxlen),
            pad(s1l, maxlen),
            pad(t2l, maxlen),
            pad(s2l, maxlen),
        )
        table2 = doc.add_table(rows=1, cols=4)
        hdr = table2.rows[0].cells
        hdr[0].text = "t_A"
        hdr[1].text = "S_A"
        hdr[2].text = "t_B"
        hdr[3].text = "S_B"
        for i in range(maxlen):
            row = table2.add_row().cells
            row[0].text = t1l[i]
            row[1].text = s1l[i]
            row[2].text = t2l[i]
            row[3].text = s2l[i]

        doc.save(save_path)
        messagebox.showinfo(
            "Export", f"Saved:\n{save_path}\n(and plot PNG: {png_path})"
        )
        self.status.set(f"Exported Word report to {save_path}")

    # ---------------- export excel ----------------
    def export_excel(self):
        try:
            import pandas as pd
        except Exception:
            messagebox.showerror(
                "Missing dependency",
                "pandas is required for Excel export.\nInstall with:\n  pip install pandas openpyxl",
            )
            return
        try:
            import openpyxl  # noqa: F401
        except Exception:
            messagebox.showerror(
                "Missing dependency",
                "openpyxl is required for Excel export.\nInstall with:\n  pip install openpyxl",
            )
            return

        if not self.arm1 or not self.arm2:
            messagebox.showwarning("Trace required", "Trace both curves first.")
            return

        try:
            t1, s1 = self._pixels_to_data(self.arm1)
            t2, s2 = self._pixels_to_data(self.arm2)
        except Exception as e:
            messagebox.showerror("Calibration", str(e))
            return

        nar = self.ezt.to_dict() if self.use_nar.get() else None

        grid = set(t1.tolist() + t2.tolist())
        if nar is not None:
            grid.update(nar["time"].tolist())
        grid = sorted([t for t in grid if np.isfinite(t)])
        if len(grid) < 2:
            messagebox.showerror(
                "Export error",
                "Time grid too small; add more curve points or NAR rows.",
            )
            return

        S1 = [step_interp(t, t1, s1) for t in grid]
        S2 = [step_interp(t, t2, s2) for t in grid]
        S1 = enforce_monotone_nonincreasing(S1)
        S2 = enforce_monotone_nonincreasing(S2)

        N1 = float(self.N1.get())
        N2 = float(self.N2.get())
        n1, n2 = N1, N2

        nar1, nar2 = {}, {}
        if nar is not None:
            for t, a1, a2 in zip(nar["time"], nar["arm1"], nar["arm2"]):
                nar1[float(t)] = float(a1)
                nar2[float(t)] = float(a2)

        rows = []
        for k in range(1, len(grid)):
            t_prev = grid[k - 1]
            t_curr = grid[k]
            s1_prev, s1_curr = S1[k - 1], S1[k]
            s2_prev, s2_curr = S2[k - 1], S2[k]
            R1, R2 = max(0.0, n1), max(0.0, n2)
            d1 = (
                R1 * max(0.0, 1.0 - (s1_curr / s1_prev))
                if s1_prev > 0
                else 0.0
            )
            d2 = (
                R2 * max(0.0, 1.0 - (s2_curr / s2_prev))
                if s2_prev > 0
                else 0.0
            )
            d1 = max(0.0, min(d1, R1))
            d2 = max(0.0, min(d2, R2))
            d = d1 + d2

            target1 = nar1.get(float(t_curr)) if nar is not None else None
            target2 = nar2.get(float(t_curr)) if nar is not None else None
            c1 = max(0.0, (n1 - d1) - target1) if target1 is not None else 0.0
            c2 = max(0.0, (n2 - d2) - target2) if target2 is not None else 0.0
            if target1 is None and (s1_curr >= s1_prev - 1e-9) and (t_curr > t_prev):
                c1 = max(c1, 0.005 * n1)
            if target2 is None and (s2_curr >= s2_prev - 1e-9) and (t_curr > t_prev):
                c2 = max(c2, 0.005 * n2)

            rows.append(
                {
                    "t_prev": t_prev,
                    "t_curr": t_curr,
                    "R1": R1,
                    "R2": R2,
                    "S1_prev": s1_prev,
                    "S1_curr": s1_curr,
                    "S2_prev": s2_prev,
                    "S2_curr": s2_curr,
                    "d1": d1,
                    "d2": d2,
                    "d": d,
                    "c1": c1,
                    "c2": c2,
                }
            )

            n1 = max(0.0, n1 - d1 - c1)
            n2 = max(0.0, n2 - d2 - c2)

        import pandas as pd

        df_curves = pd.DataFrame({"t_A": t1, "S_A": s1})
        df_curves["t_B"] = pd.Series(t2)
        df_curves["S_B"] = pd.Series(s2)
        df_grid = pd.DataFrame(rows)
        if nar is not None:
            df_nar = pd.DataFrame(
                {"time": nar["time"], "arm1": nar["arm1"], "arm2": nar["arm2"]}
            )
        else:
            df_nar = pd.DataFrame(columns=["time", "arm1", "arm2"])

        # summary
        if self.last_res is None:
            try:
                r = compute_hr_from_survival(
                    t1, s1, t2, s2, int(self.N1.get()), int(self.N2.get()), nar
                )
            except Exception:
                r = None
        else:
            r = self.last_res

        summary_rows = [
            {
                "timestamp": datetime.datetime.now().strftime("%Y-%m-%d %H:%M"),
                "xmin": self.xmin.get(),
                "xmax": self.xmax.get(),
                "N1": self.N1.get(),
                "N2": self.N2.get(),
                "use_NAR": bool(self.use_nar.get()),
            }
        ]
        if r is not None:
            hr_ab, l_ab, u_ab = r["hr"], r["ci_low"], r["ci_high"]
            hr_ba, l_ba, u_ba = 1.0 / hr_ab, 1.0 / u_ab, 1.0 / l_ab
            summary_rows[0].update(
                {
                    "HR_A_vs_B": hr_ab,
                    "CI_low_A_vs_B": l_ab,
                    "CI_high_A_vs_B": u_ab,
                    "HR_B_vs_A": hr_ba,
                    "CI_low_B_vs_A": l_ba,
                    "CI_high_B_vs_A": u_ba,
                    "logHR_AB": r["loghr"],
                    "SE": r["se"],
                    "OE": r["OE"],
                    "V": r["V"],
                }
            )
        df_summary = pd.DataFrame(summary_rows)

        path = filedialog.asksaveasfilename(
            defaultextension=".xlsx",
            initialfile="KM2HR_data.xlsx",
            filetypes=[("Excel Workbook", "*.xlsx")],
        )
        if not path:
            return

        with pd.ExcelWriter(path, engine="openpyxl") as writer:
            df_summary.to_excel(writer, index=False, sheet_name="summary")
            df_curves.to_excel(writer, index=False, sheet_name="curves")
            df_grid.to_excel(writer, index=False, sheet_name="grid")
            if not df_nar.empty:
                df_nar.to_excel(writer, index=False, sheet_name="nar")

        messagebox.showinfo("Export", f"Saved Excel data to:\n{path}")
        self.status.set(f"Exported Excel to {path}")

    # ---------------- save/load project ----------------
    
    def save_project(self):
        path = filedialog.asksaveasfilename(
            defaultextension=".json",
            initialfile="KM2HR_project.json",
            filetypes=[("Project JSON", "*.json"), ("All files", "*.*")],
        )
        if not path:
            return

        import numpy as _np
        import json as _json

        def _to_py(obj):
            if isinstance(obj, _np.ndarray):
                return obj.tolist()
            if isinstance(obj, (_np.floating, _np.integer)):
                return obj.item()
            if isinstance(obj, list):
                return [_to_py(o) for o in obj]
            if isinstance(obj, tuple):
                return [_to_py(o) for o in obj]
            if isinstance(obj, dict):
                return {k: _to_py(v) for k, v in obj.items()}
            return obj

        nar_raw = self.ezt.to_dict()

        data = {
            "image_path": self.loaded_image_path,
            "xpix_min": float(self.xpix_min) if self.xpix_min is not None else None,
            "xpix_max": float(self.xpix_max) if self.xpix_max is not None else None,
            "ypix_top": float(self.ypix_top) if self.ypix_top is not None else None,
            "ypix_bot": float(self.ypix_bot) if self.ypix_bot is not None else None,
            "xmin": float(self.xmin.get()),
            "xmax": float(self.xmax.get()),
            "arm1": [[float(x), float(y)] for (x, y) in self.arm1],
            "arm2": [[float(x), float(y)] for (x, y) in self.arm2],
            "N1": int(self.N1.get()),
            "N2": int(self.N2.get()),
            "use_nar": bool(self.use_nar.get()),
            "nar": nar_raw,
        }

        data = _to_py(data)
        try:
            with open(path, "w", encoding="utf-8") as f:
                _json.dump(data, f, indent=2)
            msg = "Project saved to:\n" + path
            messagebox.showinfo("Saved", msg)
            self.status.set(msg)
        except Exception as e:
            messagebox.showerror("Save project", str(e))

    def load_project(self):
        path = filedialog.askopenfilename(
            filetypes=[("Project JSON", "*.json"), ("All files", "*.*")]
        )
        if not path:
            return
        try:
            with open(path, "r", encoding="utf-8") as f:
                data = json.load(f)
        except Exception as e:
            messagebox.showerror("Load project", str(e))
            return

        # immagine
        self.loaded_image_path = data.get("image_path")
        self.img = None
        if self.loaded_image_path and os.path.exists(self.loaded_image_path):
            try:
                self.img = imread(self.loaded_image_path)
            except Exception:
                self.img = None

        # calib
        self.xpix_min = data.get("xpix_min")
        self.xpix_max = data.get("xpix_max")
        self.ypix_top = data.get("ypix_top")
        self.ypix_bot = data.get("ypix_bot")
        self.xmin.set(data.get("xmin", 0.0))
        self.xmax.set(data.get("xmax", 120.0))

        # curve
        self.arm1 = data.get("arm1", [])
        self.arm2 = data.get("arm2", [])

        # N e toggle
        self.N1.set(data.get("N1", 100))
        self.N2.set(data.get("N2", 100))
        self.use_nar.set(data.get("use_nar", True))

        # tabella
        self.ezt.clear_all()
        nar = data.get("nar")
        if nar and "time" in nar:
            for t, a1, a2 in zip(nar["time"], nar["arm1"], nar["arm2"]):
                self.ezt.add_row((str(t), str(a1), str(a2)))
            self.ezt.sort_time()

        self._redraw()
        self.status.set(f"Project loaded from {path}")


# ---------------------------------------------------------------------
def main():
    root = tk.Tk()
    try:
        s = ttk.Style(root)
        s.theme_use("clam")
    except Exception:
        pass
    App(root)
    root.mainloop()


if __name__ == "__main__":
    main()
