# Supplementary material for: Prognostic Impact of miR-34a in Head and Neck Squamous Cell Carcinoma: A Systematic Review with Meta-Analysis and Trial Sequential Analysis
Source: Int J Mol Sci. 2026 May 29;27(11):4909. doi: 10.3390/ijms27114909 (PMC13256702; doi:10.3390/ijms27114909)
Supplement: Supplementary file 1 [file ijms-27-04909-s001.zip › KM2HR workflow/Piotrowski/KM_HR_data.xlsx]

## Sheet: summary
timestamp	xmin	xmax	N1	N2	use_NAR	HR_A_vs_B	CI_low_A_vs_B	CI_high_A_vs_B	HR_B_vs_A	CI_low_B_vs_A	CI_high_B_vs_A	logHR_AB	SE	OE	V
2025-10-30 08:27	0	55	4	5	TRUE	0.479083	0.0349566	6.56588	2.08732	0.152303	28.6069	-0.735882	1.3356	-0.412532	0.560596

## Sheet: curves
t_A	S_A	t_B	S_B
2.68095	0.951424	2.68095	0.953099
35.096	0.944724	32.4963	0.941374
35.5022	0.721943	32.74	0.723618
51.1817	0.718593	45.4948	0.715243

## Sheet: grid
t_prev	t_curr	R1	R2	S1_prev	S1_curr	S2_prev	S2_curr	d1	d2	d	c1	c2
0	2.68095	4	5	0.951424	0.951424	0.953099	0.953099	0	0	0	0.02	0.025
2.68095	5	3.98	4.975	0.951424	0.951424	0.953099	0.953099	0	0	0	0	0.975
5	10	3.98	4	0.951424	0.951424	0.953099	0.953099	0	0	0	0	0
10	15	3.98	4	0.951424	0.951424	0.953099	0.953099	0	0	0	0	0
15	20	3.98	4	0.951424	0.951424	0.953099	0.953099	0	0	0	0	0
20	25	3.98	4	0.951424	0.951424	0.953099	0.953099	0	0	0	0	0
25	30	3.98	4	0.951424	0.951424	0.953099	0.953099	0	0	0	0	1
30	32.4963	3.98	3	0.951424	0.951424	0.953099	0.941374	0	0.0369069	0.0369069	0.0199	0
32.4963	32.74	3.9601	2.96309	0.951424	0.951424	0.941374	0.723618	0	0.685413	0.685413	0.0198005	0
32.74	35	3.9403	2.27768	0.951424	0.951424	0.723618	0.723618	0	0	0	0.9403	0
35	35.096	3	2.27768	0.951424	0.944724	0.723618	0.723618	0.0211268	0	0.0211268	0	0.0113884
35.096	35.5022	2.97887	2.26629	0.944724	0.721943	0.723618	0.723618	0.702465	0	0.702465	0	0.0113315
35.5022	40	2.27641	2.25496	0.721943	0.721943	0.723618	0.723618	0	0	0	0.276408	0
40	45	2	2.25496	0.721943	0.721943	0.723618	0.723618	0	0	0	0	0.25496
45	45.4948	2	2	0.721943	0.721943	0.723618	0.715243	0	0.0231481	0.0231481	0.01	0
45.4948	45.9823	1.99	1.97685	0.721943	0.721943	0.715243	0.495812	0	0.606481	0.606481	0.00995	0
45.9823	51.1817	1.98005	1.37037	0.721943	0.718593	0.495812	0.495812	0.00918817	0	0.00918817	0	0.00685185
51.1817	52.1566	1.97086	1.36352	0.718593	0.718593	0.495812	0.495812	0	0	0	0.00985431	0.00681759

## Sheet: nar
time	arm1	arm2
0	4	5
5	4	4
10	4	4
15	4	4
20	4	4
25	4	4
30	4	3
35	3	3
40	2	3
45	2	2
