# Supplementary material for: Prognostic Impact of miR-34a in Head and Neck Squamous Cell Carcinoma: A Systematic Review with Meta-Analysis and Trial Sequential Analysis
Source: Int J Mol Sci. 2026 May 29;27(11):4909. doi: 10.3390/ijms27114909 (PMC13256702; doi:10.3390/ijms27114909)
Supplement: Supplementary file 1 [file ijms-27-04909-s001.zip › KM2HR workflow/Piotrowski/piotrowski_oropharynx_miR34a5p_nar.csv]

time	arm1	arm2
0	4	5
5	4	4
10	4	4
15	4	4
20	4	4
25	4	4
30	4	3
35	3	3
40	2	3
45	2	2
