# Supplementary material for: Prognostic Impact of miR-34a in Head and Neck Squamous Cell Carcinoma: A Systematic Review with Meta-Analysis and Trial Sequential Analysis
Source: Int J Mol Sci. 2026 May 29;27(11):4909. doi: 10.3390/ijms27114909 (PMC13256702; doi:10.3390/ijms27114909)
Supplement: Supplementary file 1 [file ijms-27-04909-s001.zip › KM2HR workflow/ren/KM_HR_data.xlsx]

## Sheet: summary
timestamp	xmin	xmax	N1	N2	use_NAR	HR_A_vs_B	CI_low_A_vs_B	CI_high_A_vs_B	HR_B_vs_A	CI_low_B_vs_A	CI_high_B_vs_A	logHR_AB	SE	OE	V
2025-10-30 07:02	0	150	88	58	TRUE	0.369442	0.23378	0.583828	2.70679	1.71283	4.27753	-0.995762	0.233476	-18.2671	18.3448

## Sheet: curves
t_A	S_A	t_B	S_B
7.54098	0.952998	7.86885	0.949757
10.4918	0.952998	8.68852	0.949757
10.6557	0.930308	8.85246	0.936791
11.4754	0.930308	9.5082	0.936791
11.6393	0.902755	9.5082	0.909238
12.459	0.901135	10.6557	0.909238
12.623	0.857374	10.6557	0.889789
13.1148	0.828201	11.9672	0.876823
13.4426	0.828201	12.459	0.876823
14.2623	0.824959	13.2787	0.831442
14.2623	0.792545	13.4426	0.831442
15.2459	0.787682	14.2623	0.82658
15.4098	0.769854	14.2623	0.787682
16.2295	0.769854	15.5738	0.73906
16.3934	0.73906	15.7377	0.73906
17.377	0.737439	17.2131	0.737439
17.541	0.726094	17.2131	0.690438
18.1967	0.726094	18.0328	0.627229
18.5246	0.687196	18.3607	0.627229
19.0164	0.685575	19.0164	0.594814
19.1803	0.65154	19.3443	0.594814
22.1311	0.645057	20	0.594814
22.2951	0.633712	20.1639	0.568882
24.5902	0.632091	20.9836	0.549433
25.082	0.615883	21.1475	0.549433
26.7213	0.615883	22.1311	0.518639
27.0492	0.602917	22.2951	0.518639
28.8525	0.596434	23.1148	0.515397
29.1803	0.58671	23.2787	0.502431
30	0.58671	24.2623	0.444084
30	0.578606	24.4262	0.444084
30.8197	0.578606	25.082	0.395462
30.9836	0.570502	25.2459	0.395462
31.6393	0.570502	26.5574	0.393841
31.8033	0.552674	27.2131	0.363047
34.2623	0.547812	27.8689	0.363047
35.082	0.536467	27.8689	0.329011
42.459	0.533225	28.5246	0.329011
42.459	0.515397	29.3443	0.312804
44.2623	0.515397	29.8361	0.301459
44.2623	0.505673	30.1639	0.301459
46.8852	0.505673	30.8197	0.298217
47.2131	0.495948	30.9836	0.272285
53.9344	0.492707	31.3115	0.267423
53.9344	0.470016	31.4754	0.230146
73.1148	0.460292	34.5902	0.204214
73.2787	0.460292	34.7541	0.204214
131.475	0.453809	36.5574	0.204214

## Sheet: grid
t_prev	t_curr	R1	R2	S1_prev	S1_curr	S2_prev	S2_curr	d1	d2	d	c1	c2
0	7.54098	88	58	0.952998	0.952998	0.949757	0.949757	0	0	0	0.44	0.29
7.54098	7.86885	87.56	57.71	0.952998	0.952998	0.949757	0.949757	0	0	0	0.4378	0.28855
7.86885	8.68852	87.1222	57.4215	0.952998	0.952998	0.949757	0.949757	0	0	0	0.435611	0.287107
8.68852	8.85246	86.6866	57.1343	0.952998	0.952998	0.949757	0.936791	0	0.779991	0.779991	0.433433	0
8.85246	9.5082	86.2532	56.3544	0.952998	0.952998	0.936791	0.909238	0	1.65748	1.65748	0.431266	0
9.5082	10.4918	85.8219	54.6969	0.952998	0.952998	0.909238	0.909238	0	0	0	0.429109	0.273484
10.4918	10.6557	85.3928	54.4234	0.952998	0.930308	0.909238	0.889789	2.03316	1.16414	3.1973	0	0
10.6557	11.4754	83.3596	53.2592	0.930308	0.930308	0.889789	0.889789	0	0	0	0.416798	0.266296
11.4754	11.6393	82.9428	52.993	0.930308	0.902755	0.889789	0.889789	2.45649	0	2.45649	0	0.264965
11.6393	11.9672	80.4863	52.728	0.902755	0.902755	0.889789	0.876823	0	0.76835	0.76835	0.402432	0
11.9672	12.459	80.0839	51.9596	0.902755	0.901135	0.876823	0.876823	0.143777	0	0.143777	0	0.259798
12.459	12.623	79.9401	51.6998	0.901135	0.857374	0.876823	0.876823	3.88198	0	3.88198	0	0.258499
12.623	13.1148	76.0581	51.4413	0.857374	0.828201	0.876823	0.876823	2.58799	0	2.58799	0	0.257207
13.1148	13.2787	73.4701	51.1841	0.828201	0.828201	0.876823	0.831442	0	2.64909	2.64909	0.367351	0
13.2787	13.4426	73.1028	48.535	0.828201	0.828201	0.831442	0.831442	0	0	0	0.365514	0.242675
13.4426	14.2623	72.7373	48.2924	0.828201	0.792545	0.831442	0.787682	3.13155	2.5417	5.67325	0	0
14.2623	15.2459	69.6057	45.7507	0.792545	0.787682	0.787682	0.787682	0.427029	0	0.427029	0	0.228753
15.2459	15.4098	69.1787	45.5219	0.787682	0.769854	0.787682	0.787682	1.56577	0	1.56577	0	0.22761
15.4098	15.5738	67.6129	45.2943	0.769854	0.769854	0.787682	0.73906	0	2.79594	2.79594	0.338065	0
15.5738	15.7377	67.2749	42.4984	0.769854	0.769854	0.73906	0.73906	0	0	0	0.336374	0.212492
15.7377	16.2295	66.9385	42.2859	0.769854	0.769854	0.73906	0.73906	0	0	0	0.334692	0.211429
16.2295	16.3934	66.6038	42.0744	0.769854	0.73906	0.73906	0.73906	2.66415	0	2.66415	0	0.210372
16.3934	17.2131	63.9396	41.8641	0.73906	0.73906	0.73906	0.690438	0	2.75422	2.75422	0.319698	0
17.2131	17.377	63.6199	39.1099	0.73906	0.737439	0.690438	0.690438	0.139517	0	0.139517	0	0.195549
17.377	17.541	63.4804	38.9143	0.737439	0.726094	0.690438	0.690438	0.976622	0	0.976622	0	0.194572
17.541	18.0328	62.5038	38.7197	0.726094	0.726094	0.690438	0.627229	0	3.54476	3.54476	0.312519	0
18.0328	18.1967	62.1913	35.175	0.726094	0.726094	0.627229	0.627229	0	0	0	0.310956	0.175875
18.1967	18.3607	61.8803	34.9991	0.726094	0.726094	0.627229	0.627229	0	0	0	0.309402	0.174995
18.3607	18.5246	61.5709	34.8241	0.726094	0.687196	0.627229	0.627229	3.29844	0	3.29844	0	0.17412
18.5246	19.0164	58.2725	34.65	0.687196	0.685575	0.627229	0.594814	0.137435	1.7907	1.92813	0	0
19.0164	19.1803	58.1351	32.8593	0.685575	0.65154	0.594814	0.594814	2.88614	0	2.88614	0	0.164296
19.1803	19.3443	55.2489	32.695	0.65154	0.65154	0.594814	0.594814	0	0	0	0.276245	0.163475
19.3443	20	54.9727	32.5315	0.65154	0.65154	0.594814	0.594814	0	0	0	0.274863	0.162658
20	20.1639	54.6978	32.3689	0.65154	0.65154	0.594814	0.568882	0	1.41118	1.41118	0.273489	0
20.1639	20.9836	54.4243	30.9577	0.65154	0.65154	0.568882	0.549433	0	1.05838	1.05838	0.272122	0
20.9836	21.1475	54.1522	29.8993	0.65154	0.65154	0.549433	0.549433	0	0	0	0.270761	0.149496
21.1475	22.1311	53.8814	29.7498	0.65154	0.645057	0.549433	0.518639	0.536134	1.66739	2.20353	0	0
22.1311	22.2951	53.3453	28.0824	0.645057	0.633712	0.518639	0.518639	0.938234	0	0.938234	0	0.140412
22.2951	23.1148	52.4071	27.942	0.633712	0.633712	0.518639	0.515397	0	0.174637	0.174637	0.262035	0
23.1148	23.2787	52.145	27.7674	0.633712	0.633712	0.515397	0.502431	0	0.69855	0.69855	0.260725	0
23.2787	24.2623	51.8843	27.0688	0.633712	0.633712	0.502431	0.444084	0	3.14347	3.14347	0.259422	0
24.2623	24.4262	51.6249	23.9253	0.633712	0.633712	0.444084	0.444084	0	0	0	0.258124	0.119627
24.4262	24.5902	51.3668	23.8057	0.633712	0.632091	0.444084	0.444084	0.131373	0	0.131373	0	0.119029
24.5902	25	51.2354	23.6867	0.632091	0.632091	0.444084	0.444084	0	0	0	0	0
25	25.082	51.2354	23.6867	0.632091	0.615883	0.444084	0.395462	1.31373	2.59343	3.90716	0	0
25.082	25.2459	49.9217	21.0932	0.615883	0.615883	0.395462	0.395462	0	0	0	0.249608	0.105466
25.2459	26.5574	49.6721	20.9878	0.615883	0.615883	0.395462	0.393841	0	0.0860155	0.0860155	0.24836	0
26.5574	26.7213	49.4237	20.9018	0.615883	0.615883	0.393841	0.393841	0	0	0	0.247118	0.104509
26.7213	27.0492	49.1766	20.7973	0.615883	0.602917	0.393841	0.393841	1.0353	0	1.0353	0	0.103986
27.0492	27.2131	48.1413	20.6933	0.602917	0.602917	0.393841	0.363047	0	1.61799	1.61799	0.240706	0
27.2131	27.8689	47.9006	19.0753	0.602917	0.602917	0.363047	0.329011	0	1.78831	1.78831	0.239503	0
27.8689	28.5246	47.6611	17.287	0.602917	0.602917	0.329011	0.329011	0	0	0	0.238305	0.0864348
28.5246	28.8525	47.4228	17.2005	0.602917	0.596434	0.329011	0.329011	0.509922	0	0.509922	0	0.0860027
28.8525	29.1803	46.9128	17.1145	0.596434	0.58671	0.329011	0.329011	0.764883	0	0.764883	0	0.0855727
29.1803	29.3443	46.148	17.029	0.58671	0.58671	0.329011	0.312804	0	0.838865	0.838865	0.23074	0
29.3443	29.8361	45.9172	16.1901	0.58671	0.58671	0.312804	0.301459	0	0.587205	0.587205	0.229586	0
29.8361	30	45.6876	15.6029	0.58671	0.578606	0.301459	0.301459	0.631045	0	0.631045	0	0.0780144
30	30.1639	45.0566	15.5249	0.578606	0.578606	0.301459	0.301459	0	0	0	0.225283	0.0776244
30.1639	30.8197	44.8313	15.4472	0.578606	0.578606	0.301459	0.298217	0	0.166099	0.166099	0.224157	0
30.8197	30.9836	44.6071	15.2811	0.578606	0.570502	0.298217	0.272285	0.62475	1.3288	1.95355	0	0
30.9836	31.3115	43.9824	13.9524	0.570502	0.570502	0.272285	0.267423	0	0.249149	0.249149	0.219912	0
31.3115	31.4754	43.7625	13.7032	0.570502	0.570502	0.267423	0.230146	0	1.91014	1.91014	0.218812	0
31.4754	31.6393	43.5437	11.7931	0.570502	0.570502	0.230146	0.230146	0	0	0	0.217718	0.0589653
31.6393	31.8033	43.326	11.7341	0.570502	0.552674	0.230146	0.230146	1.35394	0	1.35394	0	0.0586705
31.8033	34.2623	41.972	11.6754	0.552674	0.547812	0.230146	0.230146	0.369255	0	0.369255	0	0.0583771
34.2623	34.5902	41.6028	11.617	0.547812	0.547812	0.230146	0.204214	0	1.30896	1.30896	0.208014	0
34.5902	34.7541	41.3948	10.3081	0.547812	0.547812	0.204214	0.204214	0	0	0	0.206974	0.0515404
34.7541	35.082	41.1878	10.2565	0.547812	0.536467	0.204214	0.204214	0.853001	0	0.853001	0	0.0512827
35.082	36.5574	40.3348	10.2053	0.536467	0.536467	0.204214	0.170178	0	1.70088	1.70088	0.201674	0
36.5574	37.377	40.1331	8.50438	0.536467	0.536467	0.170178	0.170178	0	0	0	0.200666	0.0425219
37.377	37.7049	39.9324	8.46186	0.536467	0.536467	0.170178	0.160454	0	0.483535	0.483535	0.199662	0
37.7049	41.1475	39.7328	7.97833	0.536467	0.536467	0.160454	0.144246	0	0.805892	0.805892	0.198664	0
41.1475	41.4754	39.5341	7.17244	0.536467	0.536467	0.144246	0.144246	0	0	0	0.197671	0.0358622
41.4754	42.2951	39.3364	7.13657	0.536467	0.536467	0.144246	0.139384	0	0.240559	0.240559	0.196682	0
42.2951	42.459	39.1398	6.89602	0.536467	0.515397	0.139384	0.12966	1.53721	0.481117	2.01833	0	0
42.459	44.2623	37.6025	6.4149	0.515397	0.505673	0.12966	0.111831	0.709482	0.882048	1.59153	0	0
44.2623	44.5902	36.8931	5.53285	0.505673	0.505673	0.111831	0.111831	0	0	0	0.184465	0.0276642
44.5902	46.8852	36.7086	5.50519	0.505673	0.505673	0.111831	0.111831	0	0	0	0.183543	0.0275259
46.8852	47.2131	36.5251	5.47766	0.505673	0.495948	0.111831	0.111831	0.702405	0	0.702405	0	0.0273883
47.2131	48.0328	35.8227	5.45027	0.495948	0.495948	0.111831	0.111831	0	0	0	0.179113	0.0272514
48.0328	48.3607	35.6435	5.42302	0.495948	0.495948	0.111831	0.095624	0	0.785945	0.785945	0.178218	0
48.3607	50	35.4653	4.63707	0.495948	0.495948	0.095624	0.095624	0	0	0	0	0
50	53.9344	35.4653	4.63707	0.495948	0.470016	0.095624	0.095624	1.8544	0	1.8544	0	0.0231854
53.9344	55.5738	33.6109	4.61389	0.470016	0.470016	0.095624	0.095624	0	0	0	0.168055	0.0230694
55.5738	56.2295	33.4429	4.59082	0.470016	0.470016	0.095624	0.0858995	0	0.466863	0.466863	0.167214	0
56.2295	73.1148	33.2757	4.12396	0.470016	0.460292	0.0858995	0.0858995	0.688462	0	0.688462	0	0.0206198
73.1148	73.2787	32.5872	4.10334	0.460292	0.460292	0.0858995	0.0858995	0	0	0	0.162936	0.0205167
73.2787	75	32.4243	4.08282	0.460292	0.460292	0.0858995	0.0858995	0	0	0	19.4243	4.08282
75	90.9836	13	0	0.460292	0.460292	0.0858995	0.0810373	0	0	0	0.065	0
90.9836	100	12.935	0	0.460292	0.460292	0.0810373	0.0810373	0	0	0	12.935	0
100	125	0	0	0.460292	0.460292	0.0810373	0.0810373	0	0	0	0	0
125	131.475	0	0	0.460292	0.453809	0.0810373	0.0810373	0	0	0	0	0

## Sheet: nar
time	arm1	arm2
0	88	58
25	63	33
50	38	8
75	13	0
100	0	0
125	0	0
