# Supplementary material for: Prognostic Impact of miR-34a in Head and Neck Squamous Cell Carcinoma: A Systematic Review with Meta-Analysis and Trial Sequential Analysis
Source: Int J Mol Sci. 2026 May 29;27(11):4909. doi: 10.3390/ijms27114909 (PMC13256702; doi:10.3390/ijms27114909)
Supplement: Supplementary file 1 [file ijms-27-04909-s001.zip › KM2HR_Dioguardi_UniFG_v2_1_.py]

#!/usr/bin/env python3
# -*- coding: utf-8 -*-
"""
KM2HR — Kaplan–Meier HR Extractor (Dioguardi Mario — Università di Foggia)
Versione v2.1 grafica — fix font Tkinter Python 3.13

Novità grafiche rispetto alla v1:
- Interfaccia a schede: Calibration, Tracing, Numbers-at-Risk, Results/Export
- Toolbar superiore con comandi rapidi
- Pannello risultati HR sempre visibile
- Status bar con checklist operativa
- Grafico Matplotlib con toolbar zoom/pan, colori Arm A/Arm B, marker e legenda migliorata
- Tabella NAR con scrollbar, intestazioni più leggibili e righe alternate
- Stile ttk moderno senza dipendenze grafiche obbligatorie

Dipendenze base:
    pip install numpy matplotlib

Dipendenze opzionali per export:
    pip install python-docx pandas openpyxl
"""

import tkinter as tk
from tkinter import ttk, filedialog, messagebox
import os
import csv
import math
import datetime
import json
from io import StringIO

import numpy as np
import matplotlib
matplotlib.use("TkAgg")
import matplotlib.pyplot as plt
from matplotlib.backends.backend_tkagg import FigureCanvasTkAgg, NavigationToolbar2Tk
from matplotlib.image import imread


# ---------------------------------------------------------------------
# Palette UI
# ---------------------------------------------------------------------
BG = "#F5F7FA"
PANEL = "#FFFFFF"
PANEL_ALT = "#F9FAFB"
BORDER = "#D1D5DB"
TEXT = "#111827"
MUTED = "#6B7280"
PRIMARY = "#2563EB"
PRIMARY_DARK = "#1D4ED8"
SUCCESS = "#16A34A"
WARNING = "#D97706"
DANGER = "#DC2626"
ARM_A = "#2563EB"
ARM_B = "#DC2626"
CALIB = "#16A34A"


# ---------------------------------------------------------------------
# util
# ---------------------------------------------------------------------
def linear_map(pix, p0, p1, v0, v1):
    if p1 == p0:
        return v0
    return v0 + (pix - p0) * (v1 - v0) / (p1 - p0)


def step_interp(x, xs, ys):
    if x <= xs[0]:
        return ys[0]
    for i in range(1, len(xs)):
        if x < xs[i]:
            return ys[i - 1]
    return ys[-1]


def enforce_monotone_nonincreasing(y):
    y = np.clip(np.array(y, dtype=float), 0.0, 1.0)
    for i in range(1, len(y)):
        if y[i] > y[i - 1]:
            y[i] = y[i - 1]
    return y


def fmt_bool(v):
    return "Yes" if bool(v) else "No"


# ---------------------------------------------------------------------
# core HR
# ---------------------------------------------------------------------
def compute_hr_from_survival(t1, s1, t2, s2, N1, N2, nar_table=None):
    # griglia tempi
    grid = set(t1.tolist() + t2.tolist())
    if nar_table is not None:
        grid.update(nar_table["time"].tolist())
    grid = sorted([t for t in grid if np.isfinite(t)])
    if len(grid) < 2:
        raise ValueError("Time grid too small; add more points or NAR rows.")

    S1 = [step_interp(t, t1, s1) for t in grid]
    S2 = [step_interp(t, t2, s2) for t in grid]
    S1 = enforce_monotone_nonincreasing(S1)
    S2 = enforce_monotone_nonincreasing(S2)

    OE = 0.0
    V = 0.0
    n1, n2 = float(N1), float(N2)

    nar1 = {}
    nar2 = {}
    if nar_table is not None:
        for tt, a1, a2 in zip(nar_table["time"], nar_table["arm1"], nar_table["arm2"]):
            nar1[float(tt)] = float(a1)
            nar2[float(tt)] = float(a2)

    for k in range(1, len(grid)):
        t_prev = grid[k - 1]
        t_curr = grid[k]

        s1_prev, s1_curr = S1[k - 1], S1[k]
        s2_prev, s2_curr = S2[k - 1], S2[k]

        R1, R2 = max(0.0, n1), max(0.0, n2)
        R = R1 + R2

        # eventi
        d1 = d2 = 0.0
        if s1_prev > 0 and s1_curr <= s1_prev:
            d1 = R1 * max(0.0, 1.0 - (s1_curr / s1_prev))
            d1 = max(0.0, min(d1, R1))
        if s2_prev > 0 and s2_curr <= s2_prev:
            d2 = R2 * max(0.0, 1.0 - (s2_curr / s2_prev))
            d2 = max(0.0, min(d2, R2))
        d = d1 + d2

        if R > 1.0 and d > 0.0:
            E1 = d * (R1 / R) if R > 0 else 0.0
            OE += (d1 - E1)
            V += (R1 * R2 * d * (R - d)) / (R ** 2 * (R - 1.0))

        # censura guidata da NAR
        target1 = nar1.get(float(t_curr)) if nar_table is not None else None
        target2 = nar2.get(float(t_curr)) if nar_table is not None else None
        c1 = c2 = 0.0
        if target1 is not None:
            c1 = max(0.0, (n1 - d1) - target1)
        if target2 is not None:
            c2 = max(0.0, (n2 - d2) - target2)

        # censura morbida su tratti piatti
        if target1 is None and (s1_curr >= s1_prev - 1e-9) and (t_curr > t_prev):
            c1 = max(c1, 0.005 * n1)
        if target2 is None and (s2_curr >= s2_prev - 1e-9) and (t_curr > t_prev):
            c2 = max(c2, 0.005 * n2)

        n1 = max(0.0, n1 - d1 - c1)
        n2 = max(0.0, n2 - d2 - c2)

    if V <= 0:
        raise ValueError("Variance V ≤ 0. Add more points or NAR rows.")

    logHR = OE / V
    SE = 1.0 / math.sqrt(V)
    HR = math.exp(logHR)
    ci_low = math.exp(logHR - 1.96 * SE)
    ci_high = math.exp(logHR + 1.96 * SE)

    return {
        "hr": HR,
        "loghr": logHR,
        "se": SE,
        "ci_low": ci_low,
        "ci_high": ci_high,
        "OE": OE,
        "V": V,
    }


# ---------------------------------------------------------------------
# Stile grafico
# ---------------------------------------------------------------------
def apply_modern_style(root):
    root.configure(bg=BG)
    # Font family with spaces must be braced for Tcl/Tk (fix for Python/Tkinter 3.13)
    root.option_add("*Font", "{Segoe UI} 10")
    try:
        style = ttk.Style(root)
        style.theme_use("clam")

        style.configure(".", font=("Segoe UI", 10), background=BG, foreground=TEXT)
        style.configure("TFrame", background=BG)
        style.configure("Card.TFrame", background=PANEL, borderwidth=1, relief="solid")
        style.configure("CardInner.TFrame", background=PANEL)
        style.configure("Toolbar.TFrame", background=PANEL, borderwidth=1, relief="solid")
        style.configure("Status.TFrame", background="#E5E7EB")

        style.configure("TLabel", background=BG, foreground=TEXT)
        style.configure("Card.TLabel", background=PANEL, foreground=TEXT)
        style.configure("Muted.TLabel", background=PANEL, foreground=MUTED)
        style.configure("Header.TLabel", background=PANEL, foreground=TEXT, font=("Segoe UI", 18, "bold"))
        style.configure("Subheader.TLabel", background=PANEL, foreground=MUTED, font=("Segoe UI", 10))
        style.configure("Section.TLabel", background=PANEL, foreground=TEXT, font=("Segoe UI", 11, "bold"))
        style.configure("ResultTitle.TLabel", background=PANEL, foreground=MUTED, font=("Segoe UI", 9, "bold"))
        style.configure("ResultValue.TLabel", background=PANEL, foreground=TEXT, font=("Segoe UI", 12, "bold"))
        style.configure("ResultBig.TLabel", background=PANEL, foreground=PRIMARY, font=("Segoe UI", 18, "bold"))
        style.configure("Status.TLabel", background="#E5E7EB", foreground=TEXT, font=("Segoe UI", 9))

        style.configure("TButton", padding=(10, 6), background="#E5E7EB", foreground=TEXT, borderwidth=0)
        style.map("TButton", background=[("active", "#D1D5DB")])

        for name, color, active in [
            ("Primary.TButton", PRIMARY, PRIMARY_DARK),
            ("Success.TButton", SUCCESS, "#15803D"),
            ("Warning.TButton", WARNING, "#B45309"),
            ("Danger.TButton", DANGER, "#B91C1C"),
            ("ArmA.TButton", ARM_A, "#1D4ED8"),
            ("ArmB.TButton", ARM_B, "#B91C1C"),
        ]:
            style.configure(name, padding=(10, 7), background=color, foreground="white", font=("Segoe UI", 10, "bold"))
            style.map(name, background=[("active", active)], foreground=[("disabled", "#E5E7EB")])

        style.configure("TEntry", fieldbackground="white", foreground=TEXT, insertcolor=TEXT, padding=4)
        style.configure("TCheckbutton", background=PANEL, foreground=TEXT)
        style.map("TCheckbutton", background=[("active", PANEL)])

        style.configure("TNotebook", background=BG, borderwidth=0)
        style.configure("TNotebook.Tab", padding=(12, 8), font=("Segoe UI", 10, "bold"))
        style.map("TNotebook.Tab", background=[("selected", PANEL), ("active", "#EFF6FF")])

        style.configure("Treeview", rowheight=28, font=("Segoe UI", 10), background=PANEL, fieldbackground=PANEL, foreground=TEXT, borderwidth=0)
        style.configure("Treeview.Heading", font=("Segoe UI", 10, "bold"), background="#E5E7EB", foreground=TEXT)
        style.map("Treeview", background=[("selected", "#DBEAFE")], foreground=[("selected", TEXT)])

        return style
    except Exception:
        return None


# ---------------------------------------------------------------------
# Widget helpers
# ---------------------------------------------------------------------
def card(parent, title=None, subtitle=None, padding=12):
    outer = ttk.Frame(parent, style="Card.TFrame", padding=padding)
    if title:
        ttk.Label(outer, text=title, style="Section.TLabel").pack(anchor="w")
    if subtitle:
        ttk.Label(outer, text=subtitle, style="Muted.TLabel", wraplength=320, justify="left").pack(anchor="w", pady=(2, 8))
    return outer


def result_row(parent, label, variable, big=False):
    frame = ttk.Frame(parent, style="CardInner.TFrame")
    frame.pack(fill="x", pady=4)
    ttk.Label(frame, text=label, style="ResultTitle.TLabel").pack(anchor="w")
    ttk.Label(frame, textvariable=variable, style="ResultBig.TLabel" if big else "ResultValue.TLabel").pack(anchor="w")
    return frame


# ---------------------------------------------------------------------
# tabella NAR
# ---------------------------------------------------------------------
class EZTable:
    def __init__(self, master):
        self.frame = ttk.Frame(master, style="CardInner.TFrame")

        self.tree = ttk.Treeview(
            self.frame,
            columns=("time", "arm1", "arm2"),
            show="headings",
            height=12,
        )
        headings = {
            "time": "Time",
            "arm1": "Arm A",
            "arm2": "Arm B",
        }
        widths = {"time": 90, "arm1": 90, "arm2": 90}
        for c in ("time", "arm1", "arm2"):
            self.tree.heading(c, text=headings[c])
            self.tree.column(c, width=widths[c], anchor="center", stretch=True)

        yscroll = ttk.Scrollbar(self.frame, orient="vertical", command=self.tree.yview)
        xscroll = ttk.Scrollbar(self.frame, orient="horizontal", command=self.tree.xview)
        self.tree.configure(yscrollcommand=yscroll.set, xscrollcommand=xscroll.set)

        self.tree.grid(row=0, column=0, sticky="nsew")
        yscroll.grid(row=0, column=1, sticky="ns")
        xscroll.grid(row=1, column=0, sticky="ew")

        self.buttons = ttk.Frame(self.frame, style="CardInner.TFrame")
        self.buttons.grid(row=2, column=0, columnspan=2, sticky="ew", pady=(8, 0))

        ttk.Button(self.buttons, text="+ Row", command=self.add_row, style="Success.TButton").grid(row=0, column=0, padx=(0, 4), pady=2, sticky="ew")
        ttk.Button(self.buttons, text="− Row", command=self.del_row, style="Danger.TButton").grid(row=0, column=1, padx=4, pady=2, sticky="ew")
        ttk.Button(self.buttons, text="Sort", command=self.sort_time).grid(row=0, column=2, padx=4, pady=2, sticky="ew")
        ttk.Button(self.buttons, text="Paste", command=self.paste_clipboard).grid(row=0, column=3, padx=4, pady=2, sticky="ew")
        ttk.Button(self.buttons, text="Load CSV…", command=self.load_csv).grid(row=1, column=0, padx=(0, 4), pady=2, sticky="ew")
        ttk.Button(self.buttons, text="Save CSV…", command=self.save_csv).grid(row=1, column=1, padx=4, pady=2, sticky="ew")
        ttk.Button(self.buttons, text="Clear", command=self.clear_all, style="Warning.TButton").grid(row=1, column=2, padx=4, pady=2, sticky="ew")

        for i in range(4):
            self.buttons.columnconfigure(i, weight=1)
        self.frame.columnconfigure(0, weight=1)
        self.frame.rowconfigure(0, weight=1)

        self.tree.tag_configure("odd", background=PANEL)
        self.tree.tag_configure("even", background=PANEL_ALT)

        self.editor = None
        self.tree.bind("<Double-1>", self._begin_edit)
        self.tree.bind("<Return>", self._begin_edit)

    def widget(self):
        return self.frame

    def _retag_rows(self):
        for idx, item in enumerate(self.tree.get_children("")):
            self.tree.item(item, tags=("even" if idx % 2 else "odd",))

    def add_row(self, values=("0", "0", "0")):
        idx = len(self.tree.get_children(""))
        self.tree.insert("", "end", values=values, tags=("even" if idx % 2 else "odd",))

    def del_row(self):
        for sel in self.tree.selection():
            self.tree.delete(sel)
        self._retag_rows()

    def clear_all(self):
        for it in self.tree.get_children(""):
            self.tree.delete(it)

    def sort_time(self):
        rows = [self.tree.item(i, "values") for i in self.tree.get_children("")]
        try:
            rows = sorted(rows, key=lambda r: float(r[0]))
        except Exception:
            messagebox.showwarning("Sort", "Unable to sort: the Time column contains non-numeric values.")
            return
        self.clear_all()
        for r in rows:
            self.add_row(r)
        self._retag_rows()

    def paste_clipboard(self):
        try:
            text = self.frame.clipboard_get()
        except Exception:
            messagebox.showwarning("Clipboard", "Nothing to paste.")
            return
        lines = [ln for ln in text.strip().splitlines() if ln.strip()]
        if not lines:
            return
        # se la prima riga non è numero -> header
        first = lines[0].split(",")[0].split(";")[0].strip()
        if not first.replace(".", "", 1).replace("-", "", 1).isdigit():
            lines = lines[1:]
        if messagebox.askyesno("Paste", "Replace current table?"):
            self.clear_all()
        for ln in lines:
            parts = ln.replace("\t", ",").replace(";", ",").split(",")
            if len(parts) >= 3:
                self.add_row((parts[0].strip(), parts[1].strip(), parts[2].strip()))
        self.sort_time()

    def load_csv(self):
        path = filedialog.askopenfilename(
            filetypes=[("CSV", "*.csv"), ("All files", "*.*")]
        )
        if not path:
            return
        try:
            with open(path, "r", encoding="utf-8-sig") as f:
                txt = f.read()
            rdr = csv.reader(StringIO(txt.replace(";", ",")))
            rows = [r for r in rdr if r]
            if rows and not rows[0][0].replace(".", "", 1).replace("-", "", 1).isdigit():
                rows = rows[1:]
            self.clear_all()
            for r in rows:
                if len(r) >= 3:
                    self.add_row((r[0], r[1], r[2]))
            self.sort_time()
        except Exception as e:
            messagebox.showerror("Load CSV", str(e))

    def save_csv(self):
        path = filedialog.asksaveasfilename(
            defaultextension=".csv", filetypes=[("CSV", "*.csv")]
        )
        if not path:
            return
        try:
            with open(path, "w", newline="", encoding="utf-8") as f:
                w = csv.writer(f)
                w.writerow(["time", "arm1", "arm2"])
                for r in self.tree.get_children(""):
                    w.writerow(self.tree.item(r, "values"))
            messagebox.showinfo("Saved", f"Saved: {path}")
        except Exception as e:
            messagebox.showerror("Save CSV", str(e))

    def _begin_edit(self, event):
        region = self.tree.identify("region", event.x, event.y)
        if region != "cell":
            return
        rowid = self.tree.identify_row(event.y)
        colid = self.tree.identify_column(event.x)
        if not rowid or not colid:
            return
        x, y, w, h = self.tree.bbox(rowid, colid)
        value = self.tree.set(rowid, colid)
        self.editor = tk.Entry(self.tree, relief="solid", bd=1)
        self.editor.insert(0, value)
        self.editor.select_range(0, tk.END)
        self.editor.focus_set()
        self.editor.place(x=x, y=y, width=w, height=h)

        def save_edit(e=None):
            if self.editor is not None:
                self.tree.set(rowid, colid, self.editor.get())
                self.editor.destroy()
                self.editor = None

        self.editor.bind("<Return>", save_edit)
        self.editor.bind("<Escape>", lambda e: self.editor.destroy() if self.editor is not None else None)
        self.editor.bind("<FocusOut>", save_edit)

    def to_dict(self):
        times, a1, a2 = [], [], []
        for r in self.tree.get_children(""):
            t, n1, n2 = self.tree.item(r, "values")
            try:
                times.append(float(t))
                a1.append(float(n1))
                a2.append(float(n2))
            except Exception:
                pass
        if not times:
            return None
        return {
            "time": np.array(times, dtype=float),
            "arm1": np.array(a1, dtype=float),
            "arm2": np.array(a2, dtype=float),
        }


# ---------------------------------------------------------------------
# App
# ---------------------------------------------------------------------
class App:
    def __init__(self, root):
        self.root = root
        root.title("KM2HR v2 – Kaplan–Meier HR Extractor | Dioguardi Mario – Università di Foggia")
        root.geometry("1380x860")
        root.minsize(1120, 720)

        # stato
        self.img = None
        self.loaded_image_path = None
        self.fig = None
        self.ax = None
        self.canvas = None
        self.toolbar = None

        # calibrazione
        self.xpix_min = None
        self.xpix_max = None
        self.ypix_top = None
        self.ypix_bot = None
        self.xmin = tk.DoubleVar(value=0.0)
        self.xmax = tk.DoubleVar(value=120.0)

        # curve
        self.mode = None
        self.arm1 = []
        self.arm2 = []

        # N
        self.N1 = tk.IntVar(value=100)
        self.N2 = tk.IntVar(value=100)

        # toggle NAR
        self.use_nar = tk.BooleanVar(value=True)

        # ultimo risultato
        self.last_res = None
        self.last_curve_data = None

        # UI variables
        self.status = tk.StringVar(value="Ready")
        self.mode_var = tk.StringVar(value="Mode: idle")
        self.points_var = tk.StringVar(value="Arm A points: 0  |  Arm B points: 0")
        self.checklist_var = tk.StringVar(value="")
        self.image_var = tk.StringVar(value="No image loaded")

        self.hr_ab_var = tk.StringVar(value="—")
        self.ci_ab_var = tk.StringVar(value="—")
        self.hr_ba_var = tk.StringVar(value="—")
        self.loghr_var = tk.StringVar(value="—")
        self.se_var = tk.StringVar(value="—")
        self.oev_var = tk.StringVar(value="—")
        self.meta_var = tk.StringVar(value="No computation yet")

        self._build_menu()
        self._build_ui()
        self._bind_events()
        self._redraw()
        self._sync_status("Ready")

    # ---------------- UI ----------------
    def _build_menu(self):
        menubar = tk.Menu(self.root)
        filemenu = tk.Menu(menubar, tearoff=0)
        filemenu.add_command(label="Load image…", command=self.load_image)
        filemenu.add_separator()
        filemenu.add_command(label="Save project…", command=self.save_project)
        filemenu.add_command(label="Load project…", command=self.load_project)
        filemenu.add_separator()
        filemenu.add_command(label="Export Word report…", command=self.export_word)
        filemenu.add_command(label="Export Excel data…", command=self.export_excel)
        filemenu.add_separator()
        filemenu.add_command(label="Exit", command=self.root.destroy)
        menubar.add_cascade(label="File", menu=filemenu)

        editmenu = tk.Menu(menubar, tearoff=0)
        editmenu.add_command(label="Undo last point (U)", command=self.undo)
        editmenu.add_command(label="Clear traces", command=self.clear_traces)
        menubar.add_cascade(label="Edit", menu=editmenu)

        helpmenu = tk.Menu(menubar, tearoff=0)
        helpmenu.add_command(label="About KM2HR", command=self.show_about)
        menubar.add_cascade(label="Help", menu=helpmenu)
        self.root.config(menu=menubar)

    def _build_ui(self):
        container = ttk.Frame(self.root)
        container.pack(fill="both", expand=True, padx=10, pady=10)

        # Toolbar / header
        toolbar = ttk.Frame(container, style="Toolbar.TFrame", padding=12)
        toolbar.pack(fill="x", pady=(0, 10))

        title_block = ttk.Frame(toolbar, style="CardInner.TFrame")
        title_block.pack(side="left", fill="x", expand=True)
        ttk.Label(title_block, text="KM2HR", style="Header.TLabel").pack(anchor="w")
        ttk.Label(title_block, text="Kaplan–Meier Hazard Ratio Extractor — Dioguardi Mario, University of Foggia", style="Subheader.TLabel").pack(anchor="w")

        actions = ttk.Frame(toolbar, style="CardInner.TFrame")
        actions.pack(side="right")
        ttk.Button(actions, text="Load image", command=self.load_image, style="Primary.TButton").grid(row=0, column=0, padx=3)
        ttk.Button(actions, text="Save project", command=self.save_project).grid(row=0, column=1, padx=3)
        ttk.Button(actions, text="Load project", command=self.load_project).grid(row=0, column=2, padx=3)
        ttk.Button(actions, text="Word", command=self.export_word).grid(row=0, column=3, padx=3)
        ttk.Button(actions, text="Excel", command=self.export_excel).grid(row=0, column=4, padx=3)

        body = ttk.PanedWindow(container, orient="horizontal")
        body.pack(fill="both", expand=True)

        left = ttk.Frame(body)
        right = ttk.Frame(body)
        body.add(left, weight=0)
        body.add(right, weight=1)

        self.notebook = ttk.Notebook(left)
        self.notebook.pack(fill="both", expand=True)

        self.tab_cal = ttk.Frame(self.notebook)
        self.tab_trace = ttk.Frame(self.notebook)
        self.tab_nar = ttk.Frame(self.notebook)
        self.tab_results = ttk.Frame(self.notebook)
        self.notebook.add(self.tab_cal, text="1 Calibration")
        self.notebook.add(self.tab_trace, text="2 Tracing")
        self.notebook.add(self.tab_nar, text="3 NAR")
        self.notebook.add(self.tab_results, text="4 Results")

        self._build_calibration_tab()
        self._build_tracing_tab()
        self._build_nar_tab()
        self._build_results_tab()
        self._build_plot_area(right)

        statusbar = ttk.Frame(self.root, style="Status.TFrame", padding=(8, 4))
        statusbar.pack(fill="x", side="bottom")
        ttk.Label(statusbar, textvariable=self.status, style="Status.TLabel").pack(side="left", fill="x", expand=True)
        ttk.Label(statusbar, textvariable=self.checklist_var, style="Status.TLabel").pack(side="right")

    def _build_calibration_tab(self):
        c = card(self.tab_cal, "Image and calibration", "Load the Kaplan–Meier image, then calibrate the x-axis and y-axis.")
        c.pack(fill="both", expand=True, padx=8, pady=8)

        ttk.Button(c, text="1) Load image…", command=self.load_image, style="Primary.TButton").pack(fill="x", pady=4)
        ttk.Label(c, textvariable=self.image_var, style="Muted.TLabel", wraplength=330).pack(anchor="w", pady=(0, 10))

        axis_frame = ttk.Frame(c, style="CardInner.TFrame")
        axis_frame.pack(fill="x", pady=6)
        ttk.Label(axis_frame, text="Time axis range", style="Section.TLabel").grid(row=0, column=0, columnspan=4, sticky="w", pady=(0, 6))
        ttk.Label(axis_frame, text="Xmin", style="Card.TLabel").grid(row=1, column=0, sticky="w")
        ttk.Entry(axis_frame, textvariable=self.xmin, width=10).grid(row=1, column=1, padx=(4, 12), sticky="ew")
        ttk.Label(axis_frame, text="Xmax", style="Card.TLabel").grid(row=1, column=2, sticky="w")
        ttk.Entry(axis_frame, textvariable=self.xmax, width=10).grid(row=1, column=3, padx=(4, 0), sticky="ew")
        axis_frame.columnconfigure(1, weight=1)
        axis_frame.columnconfigure(3, weight=1)

        ttk.Button(c, text="2) Calibrate X: click two ticks", command=self.start_xcal, style="Success.TButton").pack(fill="x", pady=(10, 4))
        ttk.Button(c, text="3) Calibrate Y: click S=1 then S=0", command=self.start_ycal, style="Success.TButton").pack(fill="x", pady=4)

        hint = (
            "Tip: after selecting a calibration mode, click directly on the plot. "
            "For Y calibration, first click the top survival tick (S=1), then the bottom tick (S=0)."
        )
        ttk.Label(c, text=hint, style="Muted.TLabel", wraplength=330, justify="left").pack(anchor="w", pady=(12, 0))

    def _build_tracing_tab(self):
        c = card(self.tab_trace, "Curve tracing", "Trace the two Kaplan–Meier curves manually. Left click adds points; right click finishes tracing.")
        c.pack(fill="both", expand=True, padx=8, pady=8)

        ttk.Label(c, textvariable=self.mode_var, style="ResultValue.TLabel").pack(anchor="w", pady=(0, 8))
        ttk.Label(c, textvariable=self.points_var, style="Muted.TLabel").pack(anchor="w", pady=(0, 12))

        ttk.Button(c, text="Trace Arm A", command=lambda: self.set_mode("arm1"), style="ArmA.TButton").pack(fill="x", pady=4)
        ttk.Button(c, text="Trace Arm B", command=lambda: self.set_mode("arm2"), style="ArmB.TButton").pack(fill="x", pady=4)
        ttk.Button(c, text="Undo last point (U)", command=self.undo).pack(fill="x", pady=(14, 4))
        ttk.Button(c, text="Clear traces", command=self.clear_traces, style="Danger.TButton").pack(fill="x", pady=4)

        instructions = ttk.Frame(c, style="CardInner.TFrame")
        instructions.pack(fill="x", pady=(18, 0))
        ttk.Label(instructions, text="Recommended workflow", style="Section.TLabel").pack(anchor="w")
        ttk.Label(
            instructions,
            text="1. Trace enough points on each survival step.\n2. Use the same clinical direction for Arm A vs Arm B as in the published HR.\n3. Use U to remove the last point if you click incorrectly.",
            style="Muted.TLabel",
            wraplength=330,
            justify="left",
        ).pack(anchor="w", pady=(4, 0))

    def _build_nar_tab(self):
        c = card(self.tab_nar, "Numbers-at-Risk", "Enter, paste, load or save the number-at-risk table.")
        c.pack(fill="both", expand=True, padx=8, pady=8)

        nf = ttk.Frame(c, style="CardInner.TFrame")
        nf.pack(fill="x", pady=(0, 8))
        ttk.Label(nf, text="Initial N Arm A", style="Card.TLabel").grid(row=0, column=0, sticky="w")
        ttk.Entry(nf, textvariable=self.N1, width=8).grid(row=0, column=1, padx=(4, 12), sticky="ew")
        ttk.Label(nf, text="Initial N Arm B", style="Card.TLabel").grid(row=0, column=2, sticky="w")
        ttk.Entry(nf, textvariable=self.N2, width=8).grid(row=0, column=3, padx=(4, 0), sticky="ew")
        nf.columnconfigure(1, weight=1)
        nf.columnconfigure(3, weight=1)

        ttk.Checkbutton(c, text="Use Numbers-at-Risk in HR calculation", variable=self.use_nar, command=lambda: self._sync_status("NAR option updated")).pack(anchor="w", pady=(0, 8))

        self.ezt = EZTable(c)
        self.ezt.widget().pack(fill="both", expand=True, pady=4)

        quick = ttk.Frame(c, style="CardInner.TFrame")
        quick.pack(fill="x", pady=(8, 0))
        ttk.Button(quick, text="Init first row from N", command=self.add_firstrow_from_N).pack(side="left", fill="x", expand=True, padx=(0, 4))
        ttk.Button(quick, text="Auto-fill times…", command=self.autofill_times).pack(side="left", fill="x", expand=True, padx=(4, 0))

    def _build_results_tab(self):
        c = card(self.tab_results, "Results and export", "Compute HR and export the report or raw reconstruction data.")
        c.pack(fill="both", expand=True, padx=8, pady=8)

        ttk.Button(c, text="Compute HR", command=self.compute, style="Primary.TButton").pack(fill="x", pady=(0, 10))
        ttk.Label(c, textvariable=self.meta_var, style="Muted.TLabel", wraplength=330).pack(anchor="w", pady=(0, 8))

        result_row(c, "HR Arm A vs Arm B", self.hr_ab_var, big=True)
        result_row(c, "95% CI Arm A vs Arm B", self.ci_ab_var)
        result_row(c, "HR Arm B vs Arm A", self.hr_ba_var)
        result_row(c, "logHR / SE", self.loghr_var)
        result_row(c, "O−E / V", self.oev_var)

        ttk.Separator(c).pack(fill="x", pady=12)
        ttk.Button(c, text="Export to Word (.docx)…", command=self.export_word).pack(fill="x", pady=4)
        ttk.Button(c, text="Export data to Excel (.xlsx)…", command=self.export_excel).pack(fill="x", pady=4)
        ttk.Button(c, text="Save project…", command=self.save_project).pack(fill="x", pady=(16, 4))
        ttk.Button(c, text="Load project…", command=self.load_project).pack(fill="x", pady=4)

    def _build_plot_area(self, parent):
        plot_card = ttk.Frame(parent, style="Card.TFrame", padding=8)
        plot_card.pack(fill="both", expand=True)

        header = ttk.Frame(plot_card, style="CardInner.TFrame")
        header.pack(fill="x", pady=(0, 6))
        ttk.Label(header, text="Kaplan–Meier tracing canvas", style="Section.TLabel").pack(side="left")
        ttk.Label(header, textvariable=self.mode_var, style="Muted.TLabel").pack(side="right")

        self.fig, self.ax = plt.subplots(figsize=(8.5, 6.2), dpi=100)
        self.fig.patch.set_facecolor(PANEL)
        self.canvas = FigureCanvasTkAgg(self.fig, master=plot_card)
        self.canvas.get_tk_widget().pack(fill="both", expand=True)

        self.toolbar = NavigationToolbar2Tk(self.canvas, plot_card, pack_toolbar=False)
        self.toolbar.update()
        self.toolbar.pack(fill="x", pady=(4, 0))

        bottom_results = ttk.Frame(parent, style="Card.TFrame", padding=12)
        bottom_results.pack(fill="x", pady=(10, 0))
        ttk.Label(bottom_results, text="Live result", style="Section.TLabel").grid(row=0, column=0, sticky="w")
        ttk.Label(bottom_results, textvariable=self.hr_ab_var, style="ResultBig.TLabel").grid(row=1, column=0, sticky="w", padx=(0, 24))
        ttk.Label(bottom_results, textvariable=self.ci_ab_var, style="ResultValue.TLabel").grid(row=1, column=1, sticky="w", padx=(0, 24))
        ttk.Label(bottom_results, textvariable=self.hr_ba_var, style="ResultValue.TLabel").grid(row=1, column=2, sticky="w", padx=(0, 24))
        ttk.Label(bottom_results, textvariable=self.meta_var, style="Muted.TLabel").grid(row=2, column=0, columnspan=4, sticky="w", pady=(4, 0))
        bottom_results.columnconfigure(3, weight=1)

    def _bind_events(self):
        self.canvas.mpl_connect("button_press_event", self.on_click)
        self.root.bind("<u>", lambda e: self.undo())
        self.root.bind("<U>", lambda e: self.undo())
        self.N1.trace_add("write", lambda *args: self._sync_status("Initial N updated"))
        self.N2.trace_add("write", lambda *args: self._sync_status("Initial N updated"))
        self.xmin.trace_add("write", lambda *args: self._sync_status("X range updated"))
        self.xmax.trace_add("write", lambda *args: self._sync_status("X range updated"))

    # ---------------- Status/result helpers ----------------
    def _set_message(self, msg):
        self.status.set(msg)

    def _sync_status(self, msg=None):
        if msg:
            self.status.set(msg)
        image = "Image ✓" if self.img is not None else "Image —"
        xcal = "X ✓" if self.xpix_min is not None and self.xpix_max is not None else "X —"
        ycal = "Y ✓" if self.ypix_top is not None and self.ypix_bot is not None else "Y —"
        a = f"A {len(self.arm1)}"
        b = f"B {len(self.arm2)}"
        nar = "NAR ON" if self.use_nar.get() else "NAR OFF"
        self.checklist_var.set(f"{image}   {xcal}   {ycal}   {a}   {b}   {nar}")
        self.points_var.set(f"Arm A points: {len(self.arm1)}  |  Arm B points: {len(self.arm2)}")

    def _reset_result_panel(self):
        self.last_res = None
        self.last_curve_data = None
        self.hr_ab_var.set("—")
        self.ci_ab_var.set("—")
        self.hr_ba_var.set("—")
        self.loghr_var.set("—")
        self.se_var.set("—")
        self.oev_var.set("—")
        self.meta_var.set("No computation yet")

    def _update_result_panel(self, res):
        hr_ab, l_ab, u_ab = res["hr"], res["ci_low"], res["ci_high"]
        hr_ba, l_ba, u_ba = 1.0 / hr_ab, 1.0 / u_ab, 1.0 / l_ab
        self.hr_ab_var.set(f"HR A vs B = {hr_ab:.3f}")
        self.ci_ab_var.set(f"95% CI {l_ab:.3f} – {u_ab:.3f}")
        self.hr_ba_var.set(f"HR B vs A = {hr_ba:.3f}  (95% CI {l_ba:.3f} – {u_ba:.3f})")
        self.loghr_var.set(f"logHR={res['loghr']:.4f}   SE={res['se']:.4f}")
        self.se_var.set(f"SE={res['se']:.4f}")
        self.oev_var.set(f"O−E={res['OE']:.3f}   V={res['V']:.3f}")
        self.meta_var.set(
            f"Computed {datetime.datetime.now().strftime('%Y-%m-%d %H:%M')} | "
            f"N1={self.N1.get()}, N2={self.N2.get()}, NAR={fmt_bool(self.use_nar.get())}"
        )

    def show_about(self):
        messagebox.showinfo(
            "About KM2HR",
            "KM2HR v2\nKaplan–Meier Hazard Ratio Extractor\n\n"
            "Dioguardi Mario — University of Foggia\n"
            "Manual curve tracing, Numbers-at-Risk support, HR reconstruction, Word/Excel export."
        )

    # ---------------- azioni ----------------
    def load_image(self):
        path = filedialog.askopenfilename(
            filetypes=[("Images", "*.png;*.jpg;*.jpeg;*.bmp;*.tif;*.tiff")]
        )
        if not path:
            return
        try:
            self.loaded_image_path = path
            self.img = imread(path)
            self.image_var.set(os.path.basename(path))
            self._redraw()
            self._sync_status(f"Loaded image: {os.path.basename(path)}")
            self.notebook.select(self.tab_cal)
        except Exception as e:
            messagebox.showerror("Load image", str(e))

    def start_xcal(self):
        self.mode = "xcal"
        self.xpix_min = None
        self.xpix_max = None
        self.mode_var.set("Mode: calibrating X axis")
        self._sync_status("Click a tick near Xmin, then a tick near Xmax.")
        self._redraw()

    def start_ycal(self):
        self.mode = "ycal"
        self.ypix_top = None
        self.ypix_bot = None
        self.mode_var.set("Mode: calibrating Y axis")
        self._sync_status("Click at S=1/top, then at S=0/bottom.")
        self._redraw()

    def set_mode(self, m):
        self.mode = m
        label = "Arm A" if m == "arm1" else "Arm B"
        self.mode_var.set(f"Mode: tracing {label}")
        self._sync_status(f"Tracing {label}: left click adds points; right click finishes.")
        self._redraw()

    def undo(self):
        if self.mode == "arm1" and self.arm1:
            self.arm1.pop()
        elif self.mode == "arm2" and self.arm2:
            self.arm2.pop()
        elif self.arm2:
            self.arm2.pop()
        elif self.arm1:
            self.arm1.pop()
        self._reset_result_panel()
        self._redraw()
        self._sync_status("Last point removed")

    def clear_traces(self):
        if self.arm1 or self.arm2:
            if not messagebox.askyesno("Clear traces", "Remove all traced points?"):
                return
        self.arm1 = []
        self.arm2 = []
        self._reset_result_panel()
        self._redraw()
        self._sync_status("Traces cleared")

    def add_firstrow_from_N(self):
        self.ezt.add_row(
            (str(float(self.xmin.get())), str(self.N1.get()), str(self.N2.get()))
        )
        self.ezt.sort_time()
        self._sync_status("First NAR row added from initial N")

    def autofill_times(self):
        dialog = tk.Toplevel(self.root)
        dialog.title("Auto-fill times")
        dialog.configure(bg=BG)
        dialog.transient(self.root)
        dialog.grab_set()
        vcount = tk.IntVar(value=6)

        frm = ttk.Frame(dialog, style="Card.TFrame", padding=14)
        frm.pack(fill="both", expand=True, padx=10, pady=10)
        ttk.Label(frm, text="Auto-fill NAR time rows", style="Section.TLabel").grid(row=0, column=0, columnspan=2, sticky="w", pady=(0, 8))
        ttk.Label(frm, text="Number of rows including first", style="Card.TLabel").grid(row=1, column=0, padx=(0, 8), pady=8, sticky="w")
        ttk.Entry(frm, textvariable=vcount, width=8).grid(row=1, column=1, padx=8, pady=8, sticky="ew")

        def do_ok():
            try:
                n = max(2, int(vcount.get()))
                t0 = float(self.xmin.get())
                t1 = float(self.xmax.get())
            except Exception as exc:
                messagebox.showerror("Auto-fill times", str(exc))
                return
            times = np.linspace(t0, t1, n)
            self.ezt.clear_all()
            for i, t in enumerate(times):
                if i == 0:
                    self.ezt.add_row((f"{t:.0f}", str(self.N1.get()), str(self.N2.get())))
                else:
                    self.ezt.add_row((f"{t:.0f}", "", ""))
            self.ezt.sort_time()
            dialog.destroy()
            self._sync_status("NAR time rows auto-filled")

        ttk.Button(frm, text="OK", command=do_ok, style="Primary.TButton").grid(row=2, column=0, padx=4, pady=(8, 0), sticky="ew")
        ttk.Button(frm, text="Cancel", command=dialog.destroy).grid(row=2, column=1, padx=4, pady=(8, 0), sticky="ew")
        frm.columnconfigure(1, weight=1)

    # ---------------- click sul grafico ----------------
    def on_click(self, event):
        if event.inaxes != self.ax or self.img is None:
            return

        # tasto destro = fine tracciamento
        if self.mode in ("arm1", "arm2") and event.button == 3:
            self.mode = None
            self.mode_var.set("Mode: idle")
            self._sync_status("Trace finished.")
            self._redraw()
            return

        if self.mode == "xcal" and event.button == 1:
            if self.xpix_min is None:
                self.xpix_min = event.xdata
                self._sync_status("Xmin tick selected. Now click near Xmax.")
            else:
                self.xpix_max = event.xdata
                self.mode = None
                self.mode_var.set("Mode: idle")
                self._sync_status("X calibrated.")
            self._redraw()
        elif self.mode == "ycal" and event.button == 1:
            if self.ypix_top is None:
                self.ypix_top = event.ydata
                self._sync_status("S=1/top selected. Now click at S=0/bottom.")
            else:
                self.ypix_bot = event.ydata
                self.mode = None
                self.mode_var.set("Mode: idle")
                self._sync_status("Y calibrated.")
            self._redraw()
        elif self.mode == "arm1" and event.button == 1:
            self.arm1.append((event.xdata, event.ydata))
            self._reset_result_panel()
            self._redraw()
            self._sync_status("Arm A point added")
        elif self.mode == "arm2" and event.button == 1:
            self.arm2.append((event.xdata, event.ydata))
            self._reset_result_panel()
            self._redraw()
            self._sync_status("Arm B point added")

    def _redraw(self):
        self.ax.clear()
        self.fig.patch.set_facecolor(PANEL)
        self.ax.set_facecolor(PANEL)

        if self.img is not None:
            self.ax.imshow(self.img)
            self.ax.set_axis_off()
        else:
            self.ax.set_axis_off()
            self.ax.text(
                0.5,
                0.56,
                "KM2HR",
                transform=self.ax.transAxes,
                ha="center",
                va="center",
                fontsize=30,
                fontweight="bold",
                color=PRIMARY,
            )
            self.ax.text(
                0.5,
                0.47,
                "Load a Kaplan–Meier image to begin",
                transform=self.ax.transAxes,
                ha="center",
                va="center",
                fontsize=13,
                color=MUTED,
            )

        # Calibration visual markers
        if self.img is not None:
            ymax = self.img.shape[0] if hasattr(self.img, "shape") else None
            xmax = self.img.shape[1] if hasattr(self.img, "shape") else None
            if self.xpix_min is not None:
                self.ax.axvline(self.xpix_min, color=CALIB, lw=1.5, ls="--", alpha=0.8)
            if self.xpix_max is not None:
                self.ax.axvline(self.xpix_max, color=CALIB, lw=1.5, ls="--", alpha=0.8)
            if self.ypix_top is not None:
                self.ax.axhline(self.ypix_top, color=CALIB, lw=1.5, ls="--", alpha=0.8)
            if self.ypix_bot is not None:
                self.ax.axhline(self.ypix_bot, color=CALIB, lw=1.5, ls="--", alpha=0.8)

        if self.arm1:
            xs, ys = zip(*self.arm1)
            self.ax.plot(xs, ys, lw=2.4, color=ARM_A, marker="o", ms=4, label=f"Arm A ({len(self.arm1)} pts)")
        if self.arm2:
            xs, ys = zip(*self.arm2)
            self.ax.plot(xs, ys, lw=2.4, color=ARM_B, marker="o", ms=4, label=f"Arm B ({len(self.arm2)} pts)")
        if self.arm1 or self.arm2:
            leg = self.ax.legend(loc="upper right", frameon=True, facecolor="white", framealpha=0.88)
            for text in leg.get_texts():
                text.set_fontsize(9)

        self.canvas.draw_idle()
        self._sync_status()

    # ---------------- helper ----------------
    def _pixels_to_data(self, pts):
        if any(v is None for v in [self.xpix_min, self.xpix_max, self.ypix_top, self.ypix_bot]):
            raise RuntimeError("Axes not calibrated. Do steps 2–3 first.")
        tmin = float(self.xmin.get())
        tmax = float(self.xmax.get())
        ts, ss = [], []
        for xp, yp in pts:
            t = linear_map(xp, self.xpix_min, self.xpix_max, tmin, tmax)
            s = linear_map(yp, self.ypix_bot, self.ypix_top, 0.0, 1.0)
            ts.append(t)
            ss.append(s)
        idx = np.argsort(ts)
        ts = np.array(ts)[idx]
        ss = np.array(ss)[idx]
        ss = enforce_monotone_nonincreasing(ss)
        return ts, ss

    # ---------------- compute ----------------
    def compute(self):
        if not self.arm1 or not self.arm2:
            messagebox.showwarning("Trace required", "Trace both curves first.")
            return
        try:
            t1, s1 = self._pixels_to_data(self.arm1)
            t2, s2 = self._pixels_to_data(self.arm2)
        except Exception as e:
            messagebox.showerror("Calibration", str(e))
            return

        try:
            N1, N2 = int(self.N1.get()), int(self.N2.get())
        except Exception:
            messagebox.showerror("Initial N", "N1 and N2 must be valid integers.")
            return

        nar = self.ezt.to_dict() if self.use_nar.get() else None

        try:
            res = compute_hr_from_survival(t1, s1, t2, s2, N1, N2, nar_table=nar)
        except Exception as e:
            messagebox.showerror("HR error", str(e))
            return

        self.last_res = res
        self.last_curve_data = (t1, s1, t2, s2)
        self._update_result_panel(res)
        self.notebook.select(self.tab_results)
        self._sync_status("HR computed successfully")

    # ---------------- export word ----------------
    def export_word(self):
        try:
            from docx import Document
            from docx.shared import Inches
        except Exception:
            messagebox.showerror(
                "Missing dependency",
                "python-docx not installed.\nInstall with:\n  pip install python-docx",
            )
            return

        if not self.arm1 or not self.arm2:
            messagebox.showwarning("Trace required", "Trace both curves first.")
            return

        try:
            t1, s1 = self._pixels_to_data(self.arm1)
            t2, s2 = self._pixels_to_data(self.arm2)
        except Exception as e:
            messagebox.showerror("Calibration", str(e))
            return

        # se non hai calcolato prima, calcolo qui
        if self.last_res is None:
            try:
                self.last_res = compute_hr_from_survival(
                    t1,
                    s1,
                    t2,
                    s2,
                    int(self.N1.get()),
                    int(self.N2.get()),
                    self.ezt.to_dict() if self.use_nar.get() else None,
                )
                self._update_result_panel(self.last_res)
            except Exception:
                self.last_res = None

        save_path = filedialog.asksaveasfilename(
            defaultextension=".docx",
            initialfile="KM2HR_report.docx",
            filetypes=[("Word document", "*.docx")],
        )
        if not save_path:
            return

        # figura
        fig2, ax2 = plt.subplots(figsize=(6.5, 4.5), dpi=150)
        if self.img is not None:
            ax2.imshow(self.img)
        if len(self.arm1):
            xs, ys = zip(*self.arm1)
            ax2.plot(xs, ys, lw=2.2, color=ARM_A, marker="o", ms=3.5, label="Arm A")
        if len(self.arm2):
            xs, ys = zip(*self.arm2)
            ax2.plot(xs, ys, lw=2.2, color=ARM_B, marker="o", ms=3.5, label="Arm B")
        ax2.axis("off")
        ax2.legend(loc="upper right")
        png_path = os.path.splitext(save_path)[0] + "_plot.png"
        fig2.savefig(png_path, bbox_inches="tight")
        plt.close(fig2)

        doc = Document()
        doc.add_heading("KM2HR — Kaplan–Meier → Hazard Ratio (Tierney method)", level=1)
        doc.add_paragraph(datetime.datetime.now().strftime("%Y-%m-%d %H:%M"))
        doc.add_paragraph("Author: Dioguardi Mario — Università di Foggia")
        p = doc.add_paragraph()
        p.add_run("Time axis: ").bold = True
        p.add_run(f"{self.xmin.get()} – {self.xmax.get()}")
        p.add_run("   |   Initial N: ").bold = True
        p.add_run(f"N1={self.N1.get()}, N2={self.N2.get()}")
        p.add_run("   |   Use NAR: ").bold = True
        p.add_run("Yes" if self.use_nar.get() else "No")

        doc.add_heading("Result", level=2)
        if self.last_res is not None:
            r = self.last_res
            hr_ab, l_ab, u_ab = r["hr"], r["ci_low"], r["ci_high"]
            hr_ba, l_ba, u_ba = 1.0 / hr_ab, 1.0 / u_ab, 1.0 / l_ab
            doc.add_paragraph(f"HR (A vs B) = {hr_ab:.3f}  (95% CI {l_ab:.3f} – {u_ab:.3f})")
            doc.add_paragraph(f"HR (B vs A) = {hr_ba:.3f}  (95% CI {l_ba:.3f} – {u_ba:.3f})")
            doc.add_paragraph(f"logHR_AB = {r['loghr']:.4f}, SE = {r['se']:.4f}, O−E = {r['OE']:.3f}, V = {r['V']:.3f}")
        else:
            doc.add_paragraph("(No numeric results — trace and compute first.)")

        doc.add_heading("Traced curves", level=2)
        doc.add_picture(png_path, width=Inches(6.0))

        # NAR
        nar = self.ezt.to_dict()
        if self.use_nar.get() and nar is not None and len(nar["time"]) > 0:
            doc.add_heading("Numbers-at-Risk", level=2)
            table = doc.add_table(rows=1, cols=3)
            hdr = table.rows[0].cells
            hdr[0].text = "time"
            hdr[1].text = "arm1"
            hdr[2].text = "arm2"
            for t, a1, a2 in zip(nar["time"], nar["arm1"], nar["arm2"]):
                row = table.add_row().cells
                row[0].text = f"{t:g}"
                row[1].text = f"{a1:g}"
                row[2].text = f"{a2:g}"

        # curve data
        doc.add_heading("Curve data (A & B)", level=2)
        maxlen = max(len(t1), len(t2))

        def pad(arr, n):
            arr = list(arr)
            if len(arr) < n:
                arr += [""] * (n - len(arr))
            return arr

        t1l = [f"{v:.6g}" for v in t1]
        s1l = [f"{v:.6g}" for v in s1]
        t2l = [f"{v:.6g}" for v in t2]
        s2l = [f"{v:.6g}" for v in s2]
        t1l, s1l, t2l, s2l = pad(t1l, maxlen), pad(s1l, maxlen), pad(t2l, maxlen), pad(s2l, maxlen)
        table2 = doc.add_table(rows=1, cols=4)
        hdr = table2.rows[0].cells
        hdr[0].text = "t_A"
        hdr[1].text = "S_A"
        hdr[2].text = "t_B"
        hdr[3].text = "S_B"
        for i in range(maxlen):
            row = table2.add_row().cells
            row[0].text = t1l[i]
            row[1].text = s1l[i]
            row[2].text = t2l[i]
            row[3].text = s2l[i]

        doc.save(save_path)
        messagebox.showinfo("Export", f"Saved:\n{save_path}\n(and plot PNG: {png_path})")
        self._sync_status(f"Exported Word report to {save_path}")

    # ---------------- export excel ----------------
    def export_excel(self):
        try:
            import pandas as pd
        except Exception:
            messagebox.showerror(
                "Missing dependency",
                "pandas is required for Excel export.\nInstall with:\n  pip install pandas openpyxl",
            )
            return
        try:
            import openpyxl  # noqa: F401
        except Exception:
            messagebox.showerror(
                "Missing dependency",
                "openpyxl is required for Excel export.\nInstall with:\n  pip install openpyxl",
            )
            return

        if not self.arm1 or not self.arm2:
            messagebox.showwarning("Trace required", "Trace both curves first.")
            return

        try:
            t1, s1 = self._pixels_to_data(self.arm1)
            t2, s2 = self._pixels_to_data(self.arm2)
        except Exception as e:
            messagebox.showerror("Calibration", str(e))
            return

        nar = self.ezt.to_dict() if self.use_nar.get() else None

        grid = set(t1.tolist() + t2.tolist())
        if nar is not None:
            grid.update(nar["time"].tolist())
        grid = sorted([t for t in grid if np.isfinite(t)])
        if len(grid) < 2:
            messagebox.showerror("Export error", "Time grid too small; add more curve points or NAR rows.")
            return

        S1 = [step_interp(t, t1, s1) for t in grid]
        S2 = [step_interp(t, t2, s2) for t in grid]
        S1 = enforce_monotone_nonincreasing(S1)
        S2 = enforce_monotone_nonincreasing(S2)

        N1 = float(self.N1.get())
        N2 = float(self.N2.get())
        n1, n2 = N1, N2

        nar1, nar2 = {}, {}
        if nar is not None:
            for t, a1, a2 in zip(nar["time"], nar["arm1"], nar["arm2"]):
                nar1[float(t)] = float(a1)
                nar2[float(t)] = float(a2)

        rows = []
        for k in range(1, len(grid)):
            t_prev = grid[k - 1]
            t_curr = grid[k]
            s1_prev, s1_curr = S1[k - 1], S1[k]
            s2_prev, s2_curr = S2[k - 1], S2[k]
            R1, R2 = max(0.0, n1), max(0.0, n2)
            d1 = R1 * max(0.0, 1.0 - (s1_curr / s1_prev)) if s1_prev > 0 else 0.0
            d2 = R2 * max(0.0, 1.0 - (s2_curr / s2_prev)) if s2_prev > 0 else 0.0
            d1 = max(0.0, min(d1, R1))
            d2 = max(0.0, min(d2, R2))
            d = d1 + d2

            target1 = nar1.get(float(t_curr)) if nar is not None else None
            target2 = nar2.get(float(t_curr)) if nar is not None else None
            c1 = max(0.0, (n1 - d1) - target1) if target1 is not None else 0.0
            c2 = max(0.0, (n2 - d2) - target2) if target2 is not None else 0.0
            if target1 is None and (s1_curr >= s1_prev - 1e-9) and (t_curr > t_prev):
                c1 = max(c1, 0.005 * n1)
            if target2 is None and (s2_curr >= s2_prev - 1e-9) and (t_curr > t_prev):
                c2 = max(c2, 0.005 * n2)

            rows.append({
                "t_prev": t_prev,
                "t_curr": t_curr,
                "R1": R1,
                "R2": R2,
                "S1_prev": s1_prev,
                "S1_curr": s1_curr,
                "S2_prev": s2_prev,
                "S2_curr": s2_curr,
                "d1": d1,
                "d2": d2,
                "d": d,
                "c1": c1,
                "c2": c2,
            })

            n1 = max(0.0, n1 - d1 - c1)
            n2 = max(0.0, n2 - d2 - c2)

        df_curves = pd.DataFrame({"t_A": t1, "S_A": s1})
        df_curves["t_B"] = pd.Series(t2)
        df_curves["S_B"] = pd.Series(s2)
        df_grid = pd.DataFrame(rows)
        if nar is not None:
            df_nar = pd.DataFrame({"time": nar["time"], "arm1": nar["arm1"], "arm2": nar["arm2"]})
        else:
            df_nar = pd.DataFrame(columns=["time", "arm1", "arm2"])

        # summary
        if self.last_res is None:
            try:
                r = compute_hr_from_survival(t1, s1, t2, s2, int(self.N1.get()), int(self.N2.get()), nar)
                self.last_res = r
                self._update_result_panel(r)
            except Exception:
                r = None
        else:
            r = self.last_res

        summary_rows = [{
            "timestamp": datetime.datetime.now().strftime("%Y-%m-%d %H:%M"),
            "xmin": self.xmin.get(),
            "xmax": self.xmax.get(),
            "N1": self.N1.get(),
            "N2": self.N2.get(),
            "use_NAR": bool(self.use_nar.get()),
        }]
        if r is not None:
            hr_ab, l_ab, u_ab = r["hr"], r["ci_low"], r["ci_high"]
            hr_ba, l_ba, u_ba = 1.0 / hr_ab, 1.0 / u_ab, 1.0 / l_ab
            summary_rows[0].update({
                "HR_A_vs_B": hr_ab,
                "CI_low_A_vs_B": l_ab,
                "CI_high_A_vs_B": u_ab,
                "HR_B_vs_A": hr_ba,
                "CI_low_B_vs_A": l_ba,
                "CI_high_B_vs_A": u_ba,
                "logHR_AB": r["loghr"],
                "SE": r["se"],
                "OE": r["OE"],
                "V": r["V"],
            })
        df_summary = pd.DataFrame(summary_rows)

        path = filedialog.asksaveasfilename(
            defaultextension=".xlsx",
            initialfile="KM2HR_data.xlsx",
            filetypes=[("Excel Workbook", "*.xlsx")],
        )
        if not path:
            return

        with pd.ExcelWriter(path, engine="openpyxl") as writer:
            df_summary.to_excel(writer, index=False, sheet_name="summary")
            df_curves.to_excel(writer, index=False, sheet_name="curves")
            df_grid.to_excel(writer, index=False, sheet_name="grid")
            if not df_nar.empty:
                df_nar.to_excel(writer, index=False, sheet_name="nar")

        messagebox.showinfo("Export", f"Saved Excel data to:\n{path}")
        self._sync_status(f"Exported Excel to {path}")

    # ---------------- save/load project ----------------
    def save_project(self):
        path = filedialog.asksaveasfilename(
            defaultextension=".json",
            initialfile="KM2HR_project.json",
            filetypes=[("Project JSON", "*.json"), ("All files", "*.*")],
        )
        if not path:
            return

        def _to_py(obj):
            if isinstance(obj, np.ndarray):
                return obj.tolist()
            if isinstance(obj, (np.floating, np.integer)):
                return obj.item()
            if isinstance(obj, list):
                return [_to_py(o) for o in obj]
            if isinstance(obj, tuple):
                return [_to_py(o) for o in obj]
            if isinstance(obj, dict):
                return {k: _to_py(v) for k, v in obj.items()}
            return obj

        nar_raw = self.ezt.to_dict()

        data = {
            "app_version": "KM2HR_v2_graphic",
            "image_path": self.loaded_image_path,
            "xpix_min": float(self.xpix_min) if self.xpix_min is not None else None,
            "xpix_max": float(self.xpix_max) if self.xpix_max is not None else None,
            "ypix_top": float(self.ypix_top) if self.ypix_top is not None else None,
            "ypix_bot": float(self.ypix_bot) if self.ypix_bot is not None else None,
            "xmin": float(self.xmin.get()),
            "xmax": float(self.xmax.get()),
            "arm1": [[float(x), float(y)] for (x, y) in self.arm1],
            "arm2": [[float(x), float(y)] for (x, y) in self.arm2],
            "N1": int(self.N1.get()),
            "N2": int(self.N2.get()),
            "use_nar": bool(self.use_nar.get()),
            "nar": nar_raw,
        }

        data = _to_py(data)
        try:
            with open(path, "w", encoding="utf-8") as f:
                json.dump(data, f, indent=2)
            msg = "Project saved to:\n" + path
            messagebox.showinfo("Saved", msg)
            self._sync_status(msg)
        except Exception as e:
            messagebox.showerror("Save project", str(e))

    def load_project(self):
        path = filedialog.askopenfilename(
            filetypes=[("Project JSON", "*.json"), ("All files", "*.*")]
        )
        if not path:
            return
        try:
            with open(path, "r", encoding="utf-8") as f:
                data = json.load(f)
        except Exception as e:
            messagebox.showerror("Load project", str(e))
            return

        # immagine
        self.loaded_image_path = data.get("image_path")
        self.img = None
        if self.loaded_image_path and os.path.exists(self.loaded_image_path):
            try:
                self.img = imread(self.loaded_image_path)
                self.image_var.set(os.path.basename(self.loaded_image_path))
            except Exception:
                self.img = None
                self.image_var.set("Image path found but image could not be loaded")
        else:
            self.image_var.set("Image file not found; load it again if needed")

        # calibrazione
        self.xpix_min = data.get("xpix_min")
        self.xpix_max = data.get("xpix_max")
        self.ypix_top = data.get("ypix_top")
        self.ypix_bot = data.get("ypix_bot")
        self.xmin.set(data.get("xmin", 0.0))
        self.xmax.set(data.get("xmax", 120.0))

        # curve
        self.arm1 = [tuple(p) for p in data.get("arm1", [])]
        self.arm2 = [tuple(p) for p in data.get("arm2", [])]

        # N e toggle
        self.N1.set(data.get("N1", 100))
        self.N2.set(data.get("N2", 100))
        self.use_nar.set(data.get("use_nar", True))

        # tabella
        self.ezt.clear_all()
        nar = data.get("nar")
        if nar and "time" in nar:
            for t, a1, a2 in zip(nar["time"], nar["arm1"], nar["arm2"]):
                self.ezt.add_row((str(t), str(a1), str(a2)))
            self.ezt.sort_time()

        self.mode = None
        self.mode_var.set("Mode: idle")
        self._reset_result_panel()
        self._redraw()
        self._sync_status(f"Project loaded from {path}")


# ---------------------------------------------------------------------
def main():
    root = tk.Tk()
    apply_modern_style(root)
    App(root)
    root.mainloop()


if __name__ == "__main__":
    main()
