# Supplementary material for: Prognostic Impact of miR-34a in Head and Neck Squamous Cell Carcinoma: A Systematic Review with Meta-Analysis and Trial Sequential Analysis
Source: Int J Mol Sci. 2026 May 29;27(11):4909. doi: 10.3390/ijms27114909 (PMC13256702; doi:10.3390/ijms27114909)
Supplement: Supplementary file 1 [file ijms-27-04909-s001.zip › validation/KM2HR_internal_formula_check.xlsx]

## Sheet: Formula_Check
KM2HR internal formula-check worksheet
Purpose: independently recalculate logHR, SE, HR, 95% CI and reciprocal HRs from O−E and V exported by KM2HR. Differences are expected to be minimal and due only to rounding in exported reports.
Relative tolerance	0.02	2% tolerance used for rounded exported HR/CI values
Absolute tolerance	0.01	0.01 tolerance used for rounded logHR/SE values
Validation_ID	Source	miRNA	Endpoint	O_minus_E_exported	V_exported	logHR_exported	SE_exported	HR_A_vs_B_exported	CI_A_lower_exported	CI_A_upper_exported	HR_B_vs_A_exported	CI_B_lower_exported	CI_B_upper_exported	logHR_recalc = O-E/V	SE_recalc = SQRT(1/V)	HR_A_recalc = EXP(logHR)	CI_A_lower_recalc	CI_A_upper_recalc	HR_B_recalc = 1/HR_A	CI_B_lower_recalc	CI_B_upper_recalc	abs_delta_logHR	abs_delta_SE	rel_delta_HR_A	rel_delta_CI_A_lower	rel_delta_CI_A_upper	rel_delta_HR_B	rel_delta_CI_B_lower	rel_delta_CI_B_upper	Overall_check	Notes
V1	Piotrowski et al., 2021	Oral miR-34a-5p	OS	2.816	1.35	2.0858	0.8607	8.051	1.49	43.496	0.124	0.023	0.671	2.08593	0.860663	8.05204	1.49037	43.5028	0.124192	0.022987	0.670973	0.000125926	3.70342e-05	0.000129627	0.000250424	0.000156371	0.00154899	0.000564117	4.03701e-05	PASS
V2	Piotrowski et al., 2021	Oral miR-96-5p	OS	2.659	1.861	1.4287	0.733	4.173	0.992	17.554	0.24	0.057	1.008	1.4288	0.733039	4.17369	0.992078	17.5588	0.239596	0.0569514	1.00799	0.00010172	3.85482e-05	0.000166532	7.83398e-05	0.000275468	0.00168394	0.000852899	1.43346e-05	PASS
V3	Piotrowski et al., 2021	Oral miR-133a-5p	OS	1.976	0.901	2.1927	1.0533	8.96	1.137	70.616	0.112	0.014	0.88	2.19312	1.05351	8.96312	1.13683	70.668	0.111568	0.0141507	0.879639	0.000418757	0.000207434	0.000348591	0.000149017	0.000736851	0.0038549	0.0107621	0.00041073	PASS
V4	Piotrowski et al., 2021	Larynx miR-146a-5p	OS	-2.382	1.046	-2.2763	0.9776	0.103	0.015	0.698	9.741	1.434	66.19	-2.27725	0.977764	0.102566	0.0150909	0.697098	9.7498	1.43452	66.2652	0.000946654	0.000164258	0.00421147	0.00605876	0.0012917	0.00090328	0.000361031	0.00113585	PASS
V5	de Jong et al., 2015	miR-203	Local recurrence-free probability	-4.158	4.01	-1.0368	0.4994	0.355	0.133	0.944	2.82	1.06	7.505	-1.03691	0.499376	0.354549	0.133229	0.943527	2.82048	1.05985	7.50587	0.000107731	2.38306e-05	0.00126943	0.00172261	0.0005012	0.00017086	0.00013846	0.000115564	PASS
V6	Liu et al., 2013	miR-451	OS	-10.327	14.852	-0.6953	0.2595	0.499	0.3	0.83	2.004	1.205	3.333	-0.695327	0.259482	0.498911	0.300018	0.829658	2.00436	1.20532	3.33313	2.72287e-05	1.78249e-05	0.00017803	6.05143e-05	0.000412502	0.000182062	0.000262633	3.94933e-05	PASS
V7	Liu et al., 2013	miR-451	DFS	-10.591	19.321	-0.5482	0.2275	0.578	0.37	0.903	1.73	1.108	2.702	-0.54816	0.227502	0.578012	0.37007	0.902798	1.73007	1.10767	2.70219	3.99669e-05	1.98994e-06	2.13774e-05	0.000188358	0.000223382	3.86254e-05	0.00030041	7.16964e-05	PASS
V8	TCGA/KM Plotter	hsa-miR-21	OS	-11.163	52.255	-0.2136	0.1383	0.808	0.616	1.059	1.238	0.944	1.624	-0.213625	0.138336	0.807651	0.615842	1.0592	1.23816	0.944109	1.62379	2.54904e-05	3.6274e-05	0.000432177	0.000256239	0.000188558	0.000128324	0.000115513	0.000127646	PASS
V9	TCGA/KM Plotter	hsa-miR-155	OS	15.924	37.809	0.4212	0.1626	1.524	1.108	2.096	0.656	0.477	0.903	0.42117	0.162631	1.52374	1.10784	2.09578	0.656279	0.477149	0.902656	3.04372e-05	3.06525e-05	0.00016888	0.000143094	0.000105119	0.000425018	0.000313195	0.000380686	PASS
V10	TCGA/KM Plotter	hsa-miR-31	OS, 60 months	-9.639	48.244	-0.1998	0.144	0.819	0.618	1.086	1.221	0.921	1.619	-0.199797	0.143972	0.818897	0.617558	1.08588	1.22115	0.920914	1.61928	3.13407e-06	2.78979e-05	0.000125663	0.000715109	0.000112761	0.000126679	9.3207e-05	0.000173526	PASS
V11	TCGA/KM Plotter	hsa-miR-197	OS, 60 months	-17.866	48.799	-0.3661	0.1432	0.693	0.524	0.918	1.443	1.089	1.908	-0.366114	0.143151	0.693424	0.523777	0.918018	1.44212	1.0893	1.90921	1.40597e-05	4.89497e-05	0.000611407	0.000426433	1.98874e-05	0.000610034	0.000278196	0.000634747	PASS
V12	TCGA/KM Plotter	hsa-miR-100	OS, 60 months	-24.457	41.078	-0.5954	0.156	0.551	0.406	0.749	1.814	1.336	2.463	-0.59538	0.156025	0.551353	0.406086	0.748586	1.81372	1.33585	2.46253	2.04781e-05	2.5418e-05	0.000641153	0.000212801	0.000553254	0.000154818	0.000110366	0.00019076	PASS

## Sheet: README
Supplementary worksheet	KM2HR Formula_Check
Purpose	Internal computational verification of KM2HR formula implementation.
Equations	logHR=(O−E)/V; SE=sqrt(1/V); HR=exp(logHR); 95% CI=exp(logHR±1.96×SE); reciprocal HR=1/HR.
Interpretation	PASS indicates that the recalculated values match the exported KM2HR values within the tolerance thresholds, allowing for rounding in Word reports.
Validation scope	This is an internal mathematical check of the calculations. External agreement with published/displayed HRs is reported in the separate validation table.
Rounding note	The exported values used here were rounded to the number of decimals reported in the KM2HR Word reports; small numerical deltas are expected.

## Sheet: Monotonicity_Check
KM curve monotonicity check: example of digitisation-noise correction
Point	Input survival	Corrected monotone survival	Explanation		Formula concept	Value	Meaning
1	1	1	Start of KM curve		Monotone constraint	S(t_i) ≤ S(t_i−1)	KM survival functions cannot increase over time
2	0.92	0.92	Valid survival drop		Correction rule	min(current, previous corrected)	Prevents artificial upward steps due to tracing noise
3	0.94	0.92	Artificial upward step corrected to previous value		Use in KM2HR	Before HR reconstruction	Produces biologically plausible survival input
4	0.8	0.8	Valid survival drop
5	0.805	0.8	Small upward digitisation noise corrected
6	0.7	0.7	Valid survival drop
