# Supplementary material for: Prognostic Impact of miR-34a in Head and Neck Squamous Cell Carcinoma: A Systematic Review with Meta-Analysis and Trial Sequential Analysis
Source: Int J Mol Sci. 2026 May 29;27(11):4909. doi: 10.3390/ijms27114909 (PMC13256702; doi:10.3390/ijms27114909)
Supplement: Supplementary file 1 [file ijms-27-04909-s001.zip › validation/Set 1 — Published-paper validation/mir 133a oral OS Piotrowski et al.,/KM2HR_data.xlsx]

## Sheet: summary
timestamp	xmin	xmax	N1	N2	use_NAR	HR_A_vs_B	CI_low_A_vs_B	CI_high_A_vs_B	HR_B_vs_A	CI_low_B_vs_A	CI_high_B_vs_A	logHR_AB	SE	OE	V
2026-05-09 11:43	0	50	6	31	TRUE	8.9597	1.1368	70.6161	0.111611	0.0141611	0.879663	2.19274	1.05333	1.97633	0.901309

## Sheet: curves
t_A	S_A	t_B	S_B
0.142045	0.993846	0.142045	0.990769
3.125	0.993846	4.11932	0.990769
3.26705	0.843077	4.11932	0.969231
15.767	0.84	9.80114	0.907692
16.0511	0.689231	9.94318	0.907692
17.0455	0.689231	16.9034	0.867692
17.3295	0.529231	17.0455	0.867692
37.7841	0.526154	45.8807	0.864615
38.2102	0.372308	46.0227	0.756923
45.8807	0.372308	49.7159	0.747692

## Sheet: grid
t_prev	t_curr	R1	R2	S1_prev	S1_curr	S2_prev	S2_curr	d1	d2	d	c1	c2
0	0.142045	6	31	0.993846	0.993846	0.990769	0.990769	0	0	0	0.03	0.155
0.142045	3.125	5.97	30.845	0.993846	0.993846	0.990769	0.990769	0	0	0	0.02985	0.154225
3.125	3.26705	5.94015	30.6908	0.993846	0.843077	0.990769	0.990769	0.901137	0	0.901137	0	0.153454
3.26705	4.11932	5.03901	30.5373	0.843077	0.843077	0.990769	0.969231	0	0.663855	0.663855	0.0251951	0
4.11932	5	5.01382	29.8735	0.843077	0.843077	0.969231	0.969231	0	0	0	0.0138176	0.873466
5	9.80114	5	29	0.843077	0.843077	0.969231	0.907692	0	1.84127	1.84127	0.025	0
9.80114	9.94318	4.975	27.1587	0.843077	0.843077	0.907692	0.907692	0	0	0	0.024875	0.135794
9.94318	10	4.95012	27.0229	0.843077	0.843077	0.907692	0.907692	0	0	0	0	0
10	15	4.95012	27.0229	0.843077	0.843077	0.907692	0.907692	0	0	0	0	2.02294
15	15.767	4.95012	25	0.843077	0.84	0.907692	0.907692	0.0180661	0	0.0180661	0	0.125
15.767	16.0511	4.93206	24.875	0.84	0.689231	0.907692	0.907692	0.885241	0	0.885241	0	0.124375
16.0511	16.9034	4.04682	24.7506	0.689231	0.689231	0.907692	0.867692	0	1.09071	1.09071	0.0202341	0
16.9034	17.0455	4.02658	23.6599	0.689231	0.689231	0.867692	0.867692	0	0	0	0.0201329	0.1183
17.0455	17.3295	4.00645	23.5416	0.689231	0.529231	0.867692	0.867692	0.930069	0	0.930069	0	0.117708
17.3295	20	3.07638	23.4239	0.529231	0.529231	0.867692	0.867692	0	0	0	0.0763816	1.42391
20	25	3	22	0.529231	0.529231	0.867692	0.867692	0	0	0	0	0
25	30	3	22	0.529231	0.529231	0.867692	0.867692	0	0	0	0	3
30	35	3	19	0.529231	0.529231	0.867692	0.867692	0	0	0	2	1
35	37.7841	1	18	0.529231	0.526154	0.867692	0.867692	0.00581395	0	0.00581395	0	0.09
37.7841	38.2102	0.994186	17.91	0.526154	0.372308	0.867692	0.867692	0.290698	0	0.290698	0	0.08955
38.2102	40	0.703488	17.8205	0.372308	0.372308	0.867692	0.867692	0	0	0	0	1.82045
40	45	0.703488	16	0.372308	0.372308	0.867692	0.867692	0	0	0	0	8
45	45.8807	0.703488	8	0.372308	0.372308	0.867692	0.864615	0	0.0283688	0.0283688	0.00351744	0
45.8807	46.0227	0.699971	7.97163	0.372308	0.372308	0.864615	0.756923	0	0.992908	0.992908	0.00349985	0
46.0227	49.7159	0.696471	6.97872	0.372308	0.372308	0.756923	0.747692	0	0.0851064	0.0851064	0.00348236	0
49.7159	50	0.692989	6.89362	0.372308	0.372308	0.747692	0.747692	0	0	0	0.692989	5.89362

## Sheet: nar
time	arm1	arm2
0	6	31
5	5	29
10	5	28
15	5	25
20	3	22
25	3	22
30	3	19
35	1	18
40	1	16
45	1	8
50	0	1
