# Supplementary material for: Prognostic Impact of miR-34a in Head and Neck Squamous Cell Carcinoma: A Systematic Review with Meta-Analysis and Trial Sequential Analysis
Source: Int J Mol Sci. 2026 May 29;27(11):4909. doi: 10.3390/ijms27114909 (PMC13256702; doi:10.3390/ijms27114909)
Supplement: Supplementary file 1 [file ijms-27-04909-s001.zip › validation/Set 1 — Published-paper validation/mir 133a oral OS Piotrowski et al.,/KM2HR_project.json]

{
  "image_path": "C:/Users/mario/Desktop/lavori/mir-34/minor review/validation/mir 133a oral OS Piotrowski et al.,/133a os oral.png",
  "xpix_min": 86.36543778801844,
  "xpix_max": 285.5617511520737,
  "ypix_top": 49.60297695852529,
  "ypix_bot": 233.52002764976953,
  "xmin": 0.0,
  "xmax": 50.0,
  "arm1": [
    [
      86.93133640552993,
      50.73477419354833
    ],
    [
      98.81520737327189,
      50.16887557603684
    ],
    [
      99.38110599078341,
      78.46380645161287
    ],
    [
      149.18018433179725,
      79.02970506912436
    ],
    [
      150.3119815668203,
      106.7587373271889
    ],
    [
      154.27327188940092,
      106.7587373271889
    ],
    [
      155.40506912442396,
      136.18546543778797
    ],
    [
      236.89447004608297,
      136.75136405529952
    ],
    [
      238.5921658986175,
      165.04629493087555
    ],
    [
      269.1506912442396,
      165.04629493087555
    ]
  ],
  "arm2": [
    [
      86.93133640552993,
      51.30067281105988
    ],
    [
      102.77649769585254,
      51.30067281105988
    ],
    [
      102.77649769585254,
      55.261963133640506
    ],
    [
      125.97834101382487,
      57.52555760368659
    ],
    [
      125.41244239631335,
      66.57993548387094
    ],
    [
      154.27327188940092,
      67.14583410138243
    ],
    [
      153.70737327188937,
      73.9366175115207
    ],
    [
      269.1506912442396,
      74.50251612903219
    ],
    [
      269.7165898617512,
      94.30896774193542
    ],
    [
      284.4299539170507,
      96.00666359447001
    ]
  ],
  "N1": 6,
  "N2": 31,
  "use_nar": true,
  "nar": {
    "time": [
      0.0,
      5.0,
      10.0,
      15.0,
      20.0,
      25.0,
      30.0,
      35.0,
      40.0,
      45.0,
      50.0
    ],
    "arm1": [
      6.0,
      5.0,
      5.0,
      5.0,
      3.0,
      3.0,
      3.0,
      1.0,
      1.0,
      1.0,
      0.0
    ],
    "arm2": [
      31.0,
      29.0,
      28.0,
      25.0,
      22.0,
      22.0,
      19.0,
      18.0,
      16.0,
      8.0,
      1.0
    ]
  }
}
