# Supplementary material for: Prognostic Impact of miR-34a in Head and Neck Squamous Cell Carcinoma: A Systematic Review with Meta-Analysis and Trial Sequential Analysis
Source: Int J Mol Sci. 2026 May 29;27(11):4909. doi: 10.3390/ijms27114909 (PMC13256702; doi:10.3390/ijms27114909)
Supplement: Supplementary file 1 [file ijms-27-04909-s001.zip › validation/Set 1 — Published-paper validation/mir 133a oral OS Piotrowski et al.,/nar_piotrowski_oral_mir133a_corrected.csv]

time	arm1	arm2
0	6	31
5	5	29
10	5	28
15	5	25
20	3	22
25	3	22
30	3	19
35	1	18
40	1	16
45	1	8
50	0	1
