# Supplementary material for: Prognostic Impact of miR-34a in Head and Neck Squamous Cell Carcinoma: A Systematic Review with Meta-Analysis and Trial Sequential Analysis
Source: Int J Mol Sci. 2026 May 29;27(11):4909. doi: 10.3390/ijms27114909 (PMC13256702; doi:10.3390/ijms27114909)
Supplement: Supplementary file 1 [file ijms-27-04909-s001.zip › validation/Set 1 — Published-paper validation/mir 146a larinx OS Piotrowski et al.,/KM2HR_data.xlsx]

## Sheet: summary
timestamp	xmin	xmax	N1	N2	use_NAR	HR_A_vs_B	CI_low_A_vs_B	CI_high_A_vs_B	HR_B_vs_A	CI_low_B_vs_A	CI_high_B_vs_A	logHR_AB	SE	OE	V
2026-05-09 11:19	0	50	28	5	TRUE	0.10266	0.0151081	0.697572	9.74094	1.43354	66.1897	-2.27634	0.977647	-2.38162	1.04625

## Sheet: curves
t_A	S_A	t_B	S_B
0.33557	0.992727	0.167785	1
1.00671	0.992727	5.87248	0.996364
1.00671	0.978182	6.54362	0.821818
3.02013	0.974545	11.9128	0.810909
3.02013	0.930909	12.4161	0.632727
3.85906	0.930909	19.1275	0.625455
4.36242	0.909091	19.2953	0.443636
11.0738	0.898182	24.3289	0.44
11.2416	0.872727	24.3289	0.243636
26.0067	0.861818	46.3087	0.243636
26.3423	0.825455
30.0336	0.825455
30.0336	0.796364
32.047	0.796364
32.3826	0.756364
35.2349	0.756364
35.2349	0.72
40.1007	0.672727
40.2685	0.672727
50.1678	0.665455

## Sheet: grid
t_prev	t_curr	R1	R2	S1_prev	S1_curr	S2_prev	S2_curr	d1	d2	d	c1	c2
0	0.167785	28	5	0.992727	0.992727	1	1	0	0	0	0.14	0.025
0.167785	0.33557	27.86	4.975	0.992727	0.992727	1	1	0	0	0	0.1393	0.024875
0.33557	1.00671	27.7207	4.95012	0.992727	0.978182	1	1	0.406164	0	0.406164	0	0.0247506
1.00671	3.02013	27.3145	4.92537	0.978182	0.930909	1	1	1.32003	0	1.32003	0	0.0246269
3.02013	3.85906	25.9945	4.90075	0.930909	0.930909	1	1	0	0	0	0.129973	0.0245037
3.85906	4.36242	25.8645	4.87624	0.930909	0.909091	1	1	0.6062	0	0.6062	0	0.0243812
4.36242	5	25.2583	4.85186	0.909091	0.909091	1	1	0	0	0	1.25833	0
5	5.87248	24	4.85186	0.909091	0.909091	1	0.996364	0	0.0176431	0.0176431	0.12	0
5.87248	6.54362	23.88	4.83422	0.909091	0.909091	0.996364	0.821818	0	0.846871	0.846871	0.1194	0
6.54362	10	23.7606	3.98735	0.909091	0.909091	0.821818	0.821818	0	0	0	0	0
10	11.0738	23.7606	3.98735	0.909091	0.898182	0.821818	0.821818	0.285127	0	0.285127	0	0.0199367
11.0738	11.2416	23.4755	3.96741	0.898182	0.872727	0.821818	0.821818	0.665297	0	0.665297	0	0.0198371
11.2416	11.9128	22.8102	3.94758	0.872727	0.872727	0.821818	0.810909	0	0.0524014	0.0524014	0.114051	0
11.9128	12.4161	22.6961	3.89517	0.872727	0.872727	0.810909	0.632727	0	0.85589	0.85589	0.113481	0
12.4161	15	22.5826	3.03928	0.872727	0.872727	0.632727	0.632727	0	0	0	0	0.0392834
15	19.1275	22.5826	3	0.872727	0.872727	0.632727	0.625455	0	0.0344828	0.0344828	0.112913	0
19.1275	19.2953	22.4697	2.96552	0.872727	0.872727	0.625455	0.443636	0	0.862069	0.862069	0.112349	0
19.2953	20	22.3574	2.10345	0.872727	0.872727	0.443636	0.443636	0	0	0	0	0.103448
20	24.3289	22.3574	2	0.872727	0.872727	0.443636	0.243636	0	0.901639	0.901639	0.111787	0
24.3289	25	22.2456	1.09836	0.872727	0.872727	0.243636	0.243636	0	0	0	0.245596	0.0983607
25	26.0067	22	1	0.872727	0.861818	0.243636	0.243636	0.275	0	0.275	0	0.005
26.0067	26.3423	21.725	0.995	0.861818	0.825455	0.243636	0.243636	0.916667	0	0.916667	0	0.004975
26.3423	30	20.8083	0.990025	0.825455	0.825455	0.243636	0.243636	0	0	0	0	0
30	30.0336	20.8083	0.990025	0.825455	0.796364	0.243636	0.243636	0.733333	0	0.733333	0	0.00495013
30.0336	32.047	20.075	0.985075	0.796364	0.796364	0.243636	0.243636	0	0	0	0.100375	0.00492537
32.047	32.3826	19.9746	0.98015	0.796364	0.756364	0.243636	0.243636	1.00329	0	1.00329	0	0.00490075
32.3826	35	18.9713	0.975249	0.756364	0.756364	0.243636	0.243636	0	0	0	1.97133	0
35	35.2349	17	0.975249	0.756364	0.72	0.243636	0.243636	0.817308	0	0.817308	0	0.00487624
35.2349	40	16.1827	0.970373	0.72	0.72	0.243636	0.243636	0	0	0	4.18269	0
40	40.1007	12	0.970373	0.72	0.672727	0.243636	0.243636	0.787879	0	0.787879	0	0.00485186
40.1007	40.2685	11.2121	0.965521	0.672727	0.672727	0.243636	0.243636	0	0	0	0.0560606	0.0048276
40.2685	45	11.1561	0.960693	0.672727	0.672727	0.243636	0.243636	0	0	0	2.15606	0
45	46.3087	9	0.960693	0.672727	0.672727	0.243636	0.243636	0	0	0	0.045	0.00480347
46.3087	50	8.955	0.95589	0.672727	0.672727	0.243636	0.243636	0	0	0	5.955	0.95589
50	50.1678	3	0	0.672727	0.665455	0.243636	0.243636	0.0324324	0	0.0324324	0	0

## Sheet: nar
time	arm1	arm2
0	28	5
5	24	5
10	24	4
15	23	3
20	23	2
25	22	1
30	21	1
35	17	1
40	12	1
45	9	1
50	3	0
