# Supplementary material for: Prognostic Impact of miR-34a in Head and Neck Squamous Cell Carcinoma: A Systematic Review with Meta-Analysis and Trial Sequential Analysis
Source: Int J Mol Sci. 2026 May 29;27(11):4909. doi: 10.3390/ijms27114909 (PMC13256702; doi:10.3390/ijms27114909)
Supplement: Supplementary file 1 [file ijms-27-04909-s001.zip › validation/Set 1 — Published-paper validation/mir 146a larinx OS Piotrowski et al.,/KM2HR_project.json]

{
  "image_path": "C:/Users/mario/Desktop/lavori/mir-34/minor review/validation/mir 146a larinx  OS Piotrowski et al.,/146a os larinx.png",
  "xpix_min": 111.62626728110601,
  "xpix_max": 309.9267281105991,
  "ypix_top": 62.688285714285655,
  "ypix_bot": 245.6836774193548,
  "xmin": 0.0,
  "xmax": 50.0,
  "arm1": [
    [
      112.95714285714288,
      64.01916129032253
    ],
    [
      115.6188940092166,
      63.35372350230409
    ],
    [
      115.6188940092166,
      66.68091244239628
    ],
    [
      123.60414746543782,
      67.34635023041471
    ],
    [
      123.60414746543782,
      75.3316036866359
    ],
    [
      126.93133640552998,
      75.3316036866359
    ],
    [
      128.9276497695853,
      79.32423041474647
    ],
    [
      155.5451612903226,
      81.32054377880178
    ],
    [
      156.21059907834103,
      85.97860829493084
    ],
    [
      214.76912442396318,
      87.97492165898615
    ],
    [
      216.10000000000005,
      94.62929953917046
    ],
    [
      230.73963133640555,
      93.96386175115202
    ],
    [
      230.73963133640555,
      99.9528018433179
    ],
    [
      238.72488479262674,
      99.9528018433179
    ],
    [
      240.0557603686636,
      107.2726175115207
    ],
    [
      251.36820276497699,
      106.60717972350227
    ],
    [
      251.36820276497699,
      113.92699539170502
    ],
    [
      271.33133640552995,
      114.59243317972346
    ],
    [
      270.6658986175115,
      122.57768663594464
    ],
    [
      310.5921658986175,
      123.90856221198152
    ]
  ],
  "arm2": [
    [
      112.29170506912445,
      60.691972350230344
    ],
    [
      134.91658986175116,
      63.35372350230409
    ],
    [
      137.5783410138249,
      95.2947373271889
    ],
    [
      158.87235023041478,
      97.29105069124421
    ],
    [
      160.86866359447006,
      129.8975023041474
    ],
    [
      187.4861751152074,
      131.22837788018427
    ],
    [
      188.15161290322584,
      164.50026728110595
    ],
    [
      208.1147465437788,
      165.16570506912439
    ],
    [
      208.1147465437788,
      201.09934562211976
    ],
    [
      295.28709677419357,
      200.43390783410132
    ]
  ],
  "N1": 28,
  "N2": 5,
  "use_nar": true,
  "nar": {
    "time": [
      0.0,
      5.0,
      10.0,
      15.0,
      20.0,
      25.0,
      30.0,
      35.0,
      40.0,
      45.0,
      50.0
    ],
    "arm1": [
      28.0,
      24.0,
      24.0,
      23.0,
      23.0,
      22.0,
      21.0,
      17.0,
      12.0,
      9.0,
      3.0
    ],
    "arm2": [
      5.0,
      5.0,
      4.0,
      3.0,
      2.0,
      1.0,
      1.0,
      1.0,
      1.0,
      1.0,
      0.0
    ]
  }
}
