# Supplementary material for: Prognostic Impact of miR-34a in Head and Neck Squamous Cell Carcinoma: A Systematic Review with Meta-Analysis and Trial Sequential Analysis
Source: Int J Mol Sci. 2026 May 29;27(11):4909. doi: 10.3390/ijms27114909 (PMC13256702; doi:10.3390/ijms27114909)
Supplement: Supplementary file 1 [file ijms-27-04909-s001.zip › validation/Set 1 — Published-paper validation/mir 146a larinx OS Piotrowski et al.,/nar_piotrowski_larynx_mir146a.csv]

time	arm1	arm2
0	28	5
5	24	5
10	24	4
15	23	3
20	23	2
25	22	1
30	21	1
35	17	1
40	12	1
45	9	1
50	3	0
