# Supplementary material for: Prognostic Impact of miR-34a in Head and Neck Squamous Cell Carcinoma: A Systematic Review with Meta-Analysis and Trial Sequential Analysis
Source: Int J Mol Sci. 2026 May 29;27(11):4909. doi: 10.3390/ijms27114909 (PMC13256702; doi:10.3390/ijms27114909)
Supplement: Supplementary file 1 [file ijms-27-04909-s001.zip › validation/Set 1 — Published-paper validation/mir 203 larinx LR de Jong et al.,/de_Jong_2015_miR203_NAR_years.csv]

time	arm1	arm2
0	17	17
1	14	11
2	11	4
3	8	3
4	7	2
5	5	2
