# Supplementary material for: Prognostic Impact of miR-34a in Head and Neck Squamous Cell Carcinoma: A Systematic Review with Meta-Analysis and Trial Sequential Analysis
Source: Int J Mol Sci. 2026 May 29;27(11):4909. doi: 10.3390/ijms27114909 (PMC13256702; doi:10.3390/ijms27114909)
Supplement: Supplementary file 1 [file ijms-27-04909-s001.zip › validation/Set 1 — Published-paper validation/mir 203 larinx LR de Jong et al.,/KM2HR_data.xlsx]

## Sheet: summary
timestamp	xmin	xmax	N1	N2	use_NAR	HR_A_vs_B	CI_low_A_vs_B	CI_high_A_vs_B	HR_B_vs_A	CI_low_B_vs_A	CI_high_B_vs_A	logHR_AB	SE	OE	V
2026-05-11 06:20	0	5	17	17	TRUE	0.354575	0.133245	0.943555	2.82028	1.05982	7.50499	-1.03683	0.499354	-4.15807	4.01035

## Sheet: curves
t_A	S_A	t_B	S_B
0.0159744	0.996403	0.0159744	0.996403
0.559105	0.992806	0.479233	0.996403
0.57508	0.946043	0.495208	0.94964
0.734824	0.935252	0.543131	0.942446
0.750799	0.884892	0.57508	0.888489
0.926518	0.823741	0.623003	0.888489
0.942492	0.823741	0.654952	0.823741
1.10224	0.820144	0.734824	0.823741
1.13419	0.766187	0.750799	0.766187
1.98083	0.76259	0.846645	0.76259
2.01278	0.697842	0.846645	0.705036
2.10863	0.697842	1.02236	0.705036
2.10863	0.633094	1.03834	0.647482
4.98403	0.633094	1.11821	0.643885

## Sheet: grid
t_prev	t_curr	R1	R2	S1_prev	S1_curr	S2_prev	S2_curr	d1	d2	d	c1	c2
0	0.0159744	17	17	0.996403	0.996403	0.996403	0.996403	0	0	0	0.085	0.085
0.0159744	0.479233	16.915	16.915	0.996403	0.996403	0.996403	0.996403	0	0	0	0.084575	0.084575
0.479233	0.495208	16.8304	16.8304	0.996403	0.996403	0.996403	0.94964	0	0.789876	0.789876	0.0841521	0
0.495208	0.543131	16.7463	16.0405	0.996403	0.996403	0.94964	0.942446	0	0.121519	0.121519	0.0837314	0
0.543131	0.559105	16.6625	15.919	0.996403	0.992806	0.942446	0.942446	0.0601536	0	0.0601536	0	0.0795952
0.559105	0.57508	16.6024	15.8394	0.992806	0.946043	0.942446	0.888489	0.781997	0.906838	1.68883	0	0
0.57508	0.623003	15.8204	14.9326	0.946043	0.946043	0.888489	0.888489	0	0	0	0.079102	0.074663
0.623003	0.654952	15.7413	14.8579	0.946043	0.946043	0.888489	0.823741	0	1.08276	1.08276	0.0787064	0
0.654952	0.734824	15.6626	13.7752	0.946043	0.935252	0.823741	0.823741	0.178661	0	0.178661	0	0.0688758
0.734824	0.750799	15.4839	13.7063	0.935252	0.884892	0.823741	0.766187	0.83375	0.957645	1.79139	0	0
0.750799	0.846645	14.6502	12.7486	0.884892	0.884892	0.766187	0.705036	0	1.0175	1.0175	0.0732509	0
0.846645	0.926518	14.5769	11.7312	0.884892	0.823741	0.705036	0.705036	1.00735	0	1.00735	0	0.0586558
0.926518	0.942492	13.5696	11.6725	0.823741	0.823741	0.705036	0.705036	0	0	0	0.0678479	0.0583625
0.942492	1	13.5017	11.6141	0.823741	0.823741	0.705036	0.705036	0	0	0	0	0.614133
1	1.02236	13.5017	11	0.823741	0.823741	0.705036	0.705036	0	0	0	0.0675086	0.055
1.02236	1.03834	13.4342	10.945	0.823741	0.823741	0.705036	0.647482	0	0.893469	0.893469	0.0671711	0
1.03834	1.10224	13.367	10.0515	0.823741	0.820144	0.647482	0.647482	0.0583714	0	0.0583714	0	0.0502577
1.10224	1.11821	13.3087	10.0013	0.820144	0.820144	0.647482	0.582734	0	1.00013	1.00013	0.0665434	0
1.11821	1.13419	13.2421	9.00115	0.820144	0.766187	0.582734	0.582734	0.871193	0	0.871193	0	0.0450057
1.13419	1.26198	12.3709	8.95614	0.766187	0.766187	0.582734	0.582734	0	0	0	0.0618547	0.0447807
1.26198	1.3099	12.3091	8.91136	0.766187	0.766187	0.582734	0.510791	0	1.10017	1.10017	0.0615454	0
1.3099	1.45367	12.2475	7.81119	0.766187	0.766187	0.510791	0.510791	0	0	0	0.0612377	0.039056
1.45367	1.5016	12.1863	7.77214	0.766187	0.766187	0.510791	0.431655	0	1.20413	1.20413	0.0609315	0
1.5016	1.5655	12.1254	6.568	0.766187	0.766187	0.431655	0.431655	0	0	0	0.0606268	0.03284
1.5655	1.58147	12.0647	6.53516	0.766187	0.766187	0.431655	0.366906	0	0.980274	0.980274	0.0603237	0
1.58147	1.62939	12.0044	5.55489	0.766187	0.766187	0.366906	0.366906	0	0	0	0.0600221	0.0277744
1.62939	1.66134	11.9444	5.52711	0.766187	0.766187	0.366906	0.291367	0	1.13794	1.13794	0.059722	0
1.66134	1.98083	11.8847	4.38918	0.766187	0.76259	0.291367	0.291367	0.0557966	0	0.0557966	0	0.0219459
1.98083	2	11.8289	4.36723	0.76259	0.76259	0.291367	0.291367	0	0	0	0.828878	0.367232
2	2.01278	11	4	0.76259	0.697842	0.291367	0.291367	0.933962	0	0.933962	0	0.02
2.01278	2.10863	10.066	3.98	0.697842	0.633094	0.291367	0.291367	0.933962	0	0.933962	0	0.0199
2.10863	3	9.13208	3.9601	0.633094	0.633094	0.291367	0.291367	0	0	0	1.13208	0.9601
3	4	8	3	0.633094	0.633094	0.291367	0.291367	0	0	0	1	1
4	4.9361	7	2	0.633094	0.633094	0.291367	0.28777	0	0.0246914	0.0246914	0.035	0
4.9361	4.98403	6.965	1.97531	0.633094	0.633094	0.28777	0.28777	0	0	0	0.034825	0.00987654
4.98403	5	6.93018	1.96543	0.633094	0.633094	0.28777	0.28777	0	0	0	1.93017	0

## Sheet: nar
time	arm1	arm2
0	17	17
1	14	11
2	11	4
3	8	3
4	7	2
5	5	2
