# Supplementary material for: Prognostic Impact of miR-34a in Head and Neck Squamous Cell Carcinoma: A Systematic Review with Meta-Analysis and Trial Sequential Analysis
Source: Int J Mol Sci. 2026 May 29;27(11):4909. doi: 10.3390/ijms27114909 (PMC13256702; doi:10.3390/ijms27114909)
Supplement: Supplementary file 1 [file ijms-27-04909-s001.zip › validation/Set 1 — Published-paper validation/mir 203 larinx LR de Jong et al.,/KM2HR_project.json]

{
  "image_path": "C:/Users/mario/Desktop/lavori/mir-34/minor review/validation/mir 203 larinx LR de Jong et al.,/Immagine 2026-05-11 061234.png",
  "xpix_min": 154.37373271889402,
  "xpix_max": 478.6244239631337,
  "ypix_top": 78.11675576036862,
  "ypix_bot": 366.10938248847924,
  "xmin": 0.0,
  "xmax": 5.0,
  "arm1": [
    [
      155.40967741935486,
      79.15270046082946
    ],
    [
      190.6317972350231,
      80.18864516129031
    ],
    [
      191.6677419354839,
      93.65592626728107
    ],
    [
      202.02718894009217,
      96.76376036866361
    ],
    [
      203.06313364055302,
      111.26698617511522
    ],
    [
      215.494470046083,
      112.30293087557607
    ],
    [
      214.45852534562215,
      128.87804608294925
    ],
    [
      225.85391705069128,
      129.9139907834101
    ],
    [
      227.9258064516129,
      145.45316129032256
    ],
    [
      282.8308755760369,
      146.4891059907834
    ],
    [
      284.90276497695857,
      165.13611059907828
    ],
    [
      291.1184331797235,
      165.13611059907828
    ],
    [
      291.1184331797235,
      183.78311520737327
    ],
    [
      477.5884792626729,
      183.78311520737327
    ]
  ],
  "arm2": [
    [
      155.40967741935486,
      79.15270046082946
    ],
    [
      185.45207373271893,
      79.15270046082946
    ],
    [
      186.48801843317978,
      92.61998156682023
    ],
    [
      189.59585253456225,
      94.69187096774192
    ],
    [
      191.6677419354839,
      110.23104147465438
    ],
    [
      194.77557603686637,
      110.23104147465438
    ],
    [
      196.84746543778806,
      128.87804608294925
    ],
    [
      202.02718894009217,
      126.80615668202768
    ],
    [
      203.06313364055302,
      145.45316129032256
    ],
    [
      209.27880184331798,
      146.4891059907834
    ],
    [
      209.27880184331798,
      163.0642211981567
    ],
    [
      220.6741935483871,
      163.0642211981567
    ],
    [
      221.71013824884795,
      179.6393364055299
    ],
    [
      226.88986175115213,
      180.67528110599073
    ],
    [
      226.88986175115213,
      198.28634101382488
    ],
    [
      236.21336405529956,
      198.28634101382488
    ],
    [
      239.32119815668204,
      219.00523502304145
    ],
    [
      248.64470046082954,
      219.00523502304145
    ],
    [
      251.75253456221202,
      241.7960184331797
    ],
    [
      255.89631336405535,
      241.7960184331797
    ],
    [
      256.9322580645162,
      260.44302304147465
    ],
    [
      260.04009216589867,
      260.44302304147465
    ],
    [
      262.1119815668203,
      282.19786175115206
    ],
    [
      474.48064516129034,
      283.2338064516129
    ]
  ],
  "N1": 17,
  "N2": 17,
  "use_nar": true,
  "nar": {
    "time": [
      0.0,
      1.0,
      2.0,
      3.0,
      4.0,
      5.0
    ],
    "arm1": [
      17.0,
      14.0,
      11.0,
      8.0,
      7.0,
      5.0
    ],
    "arm2": [
      17.0,
      11.0,
      4.0,
      3.0,
      2.0,
      2.0
    ]
  }
}
