# Supplementary material for: Prognostic Impact of miR-34a in Head and Neck Squamous Cell Carcinoma: A Systematic Review with Meta-Analysis and Trial Sequential Analysis
Source: Int J Mol Sci. 2026 May 29;27(11):4909. doi: 10.3390/ijms27114909 (PMC13256702; doi:10.3390/ijms27114909)
Supplement: Supplementary file 1 [file ijms-27-04909-s001.zip › validation/Set 1 — Published-paper validation/mir 34a oral OS Piotrowski et al.,/KM2HR_data.xlsx]

## Sheet: summary
timestamp	xmin	xmax	N1	N2	use_NAR	HR_A_vs_B	CI_low_A_vs_B	CI_high_A_vs_B	HR_B_vs_A	CI_low_B_vs_A	CI_high_B_vs_A	logHR_AB	SE	OE	V
2026-05-09 10:04	0	50	11	26	TRUE	8.05084	1.49015	43.4961	0.124211	0.0229905	0.671071	2.08578	0.860661	2.81581	1.35

## Sheet: curves
t_A	S_A	t_B	S_B
0.385604	0.99723	0.257069	0.99446
3.08483	0.99723	16.838	0.99446
3.21337	0.916898	17.3522	0.914127
4.11311	0.908587	37.9177	0.911357
4.24165	0.828255	38.1748	0.861496
10.0257	0.822715	45.7584	0.853186
10.1542	0.66482	46.144	0.770083
16.0668	0.65651	49.8715	0.759003
16.3239	0.567867
43.0591	0.567867

## Sheet: grid
t_prev	t_curr	R1	R2	S1_prev	S1_curr	S2_prev	S2_curr	d1	d2	d	c1	c2
0	0.257069	11	26	0.99723	0.99723	0.99446	0.99446	0	0	0	0.055	0.13
0.257069	0.385604	10.945	25.87	0.99723	0.99723	0.99446	0.99446	0	0	0	0.054725	0.12935
0.385604	3.08483	10.8903	25.7406	0.99723	0.99723	0.99446	0.99446	0	0	0	0.0544514	0.128703
3.08483	3.21337	10.8358	25.6119	0.99723	0.916898	0.99446	0.99446	0.872886	0	0.872886	0	0.12806
3.21337	4.11311	9.96294	25.4839	0.916898	0.908587	0.99446	0.99446	0.0902985	0	0.0902985	0	0.127419
4.11311	4.24165	9.87264	25.3565	0.908587	0.828255	0.99446	0.99446	0.872886	0	0.872886	0	0.126782
4.24165	5	8.99975	25.2297	0.828255	0.828255	0.99446	0.99446	0	0	0	0	0.229685
5	10	8.99975	25	0.828255	0.828255	0.99446	0.99446	0	0	0	0	1
10	10.0257	8.99975	24	0.828255	0.822715	0.99446	0.99446	0.060199	0	0.060199	0	0.12
10.0257	10.1542	8.93955	23.88	0.822715	0.66482	0.99446	0.99446	1.71567	0	1.71567	0	0.1194
10.1542	15	7.22388	23.7606	0.66482	0.66482	0.99446	0.99446	0	0	0	0.223882	0.7606
15	16.0668	7	23	0.66482	0.65651	0.99446	0.99446	0.0875	0	0.0875	0	0.115
16.0668	16.3239	6.9125	22.885	0.65651	0.567867	0.99446	0.99446	0.933333	0	0.933333	0	0.114425
16.3239	16.838	5.97917	22.7706	0.567867	0.567867	0.99446	0.99446	0	0	0	0.0298958	0.113853
16.838	17.3522	5.94927	22.6567	0.567867	0.567867	0.99446	0.914127	0	1.83021	1.83021	0.0297464	0
17.3522	20	5.91952	20.8265	0.567867	0.567867	0.914127	0.914127	0	0	0	0.919524	0.826513
20	25	5	20	0.567867	0.567867	0.914127	0.914127	0	0	0	0	0
25	30	5	20	0.567867	0.567867	0.914127	0.914127	0	0	0	0	3
30	35	5	17	0.567867	0.567867	0.914127	0.914127	0	0	0	1	0
35	37.9177	4	17	0.567867	0.567867	0.914127	0.911357	0	0.0515152	0.0515152	0.02	0
37.9177	38.1748	3.98	16.9485	0.567867	0.567867	0.911357	0.861496	0	0.927273	0.927273	0.0199	0
38.1748	40	3.9601	16.0212	0.567867	0.567867	0.861496	0.861496	0	0	0	1.9601	1.02121
40	43.0591	2	15	0.567867	0.567867	0.861496	0.861496	0	0	0	0.01	0.075
43.0591	45	1.99	14.925	0.567867	0.567867	0.861496	0.861496	0	0	0	1.99	5.925
45	45.7584	0	9	0.567867	0.567867	0.861496	0.853186	0	0.0868167	0.0868167	0	0
45.7584	46.144	0	8.91318	0.567867	0.567867	0.853186	0.770083	0	0.868167	0.868167	0	0
46.144	49.8715	0	8.04502	0.567867	0.567867	0.770083	0.759003	0	0.115756	0.115756	0	0
49.8715	50	0	7.92926	0.567867	0.567867	0.759003	0.759003	0	0	0	0	6.92926

## Sheet: nar
time	arm1	arm2
0	11	26
5	9	25
10	9	24
15	7	23
20	5	20
25	5	20
30	5	17
35	4	17
40	2	15
45	0	9
50	0	1
