# Supplementary material for: Prognostic Impact of miR-34a in Head and Neck Squamous Cell Carcinoma: A Systematic Review with Meta-Analysis and Trial Sequential Analysis
Source: Int J Mol Sci. 2026 May 29;27(11):4909. doi: 10.3390/ijms27114909 (PMC13256702; doi:10.3390/ijms27114909)
Supplement: Supplementary file 1 [file ijms-27-04909-s001.zip › validation/Set 1 — Published-paper validation/mir 34a oral OS Piotrowski et al.,/KM2HR_project.json]

{
  "image_path": "C:/Users/mario/Desktop/lavori/mir-34/minor review/validation/34 a Piotrowski et al.,/34 a os .png",
  "xpix_min": 99.96025104602512,
  "xpix_max": 299.184562299625,
  "ypix_top": 57.515758300277014,
  "ypix_bot": 242.40001630168985,
  "xmin": 0.0,
  "xmax": 50.0,
  "arm1": [
    [
      101.49668532304514,
      58.02790305928369
    ],
    [
      112.25172526218552,
      57.515758300277014
    ],
    [
      112.76387002119219,
      72.88010107047751
    ],
    [
      116.34888333423896,
      74.41653534749753
    ],
    [
      116.86102809324564,
      89.2687333586914
    ],
    [
      139.9075422485464,
      90.29302287670475
    ],
    [
      140.41968700755308,
      119.48527414008572
    ],
    [
      163.97834592186052,
      121.0217084171058
    ],
    [
      165.00263543987393,
      137.41034070531964
    ],
    [
      271.5287453132641,
      137.41034070531964
    ]
  ],
  "arm2": [
    [
      100.98454056403847,
      58.54004781829036
    ],
    [
      167.05121447590062,
      58.54004781829036
    ],
    [
      169.09979351192737,
      73.39224582948418
    ],
    [
      251.04295495299675,
      73.90439058849086
    ],
    [
      252.0672444710101,
      83.12299625061115
    ],
    [
      282.28378525240447,
      84.65943052763123
    ],
    [
      283.8202195294245,
      100.02377329783172
    ],
    [
      298.6724175406183,
      102.07235233385848
    ]
  ],
  "N1": 11,
  "N2": 26,
  "use_nar": true,
  "nar": {
    "time": [
      0.0,
      5.0,
      10.0,
      15.0,
      20.0,
      25.0,
      30.0,
      35.0,
      40.0,
      45.0,
      50.0
    ],
    "arm1": [
      11.0,
      9.0,
      9.0,
      7.0,
      5.0,
      5.0,
      5.0,
      4.0,
      2.0,
      0.0,
      0.0
    ],
    "arm2": [
      26.0,
      25.0,
      24.0,
      23.0,
      20.0,
      20.0,
      17.0,
      17.0,
      15.0,
      9.0,
      1.0
    ]
  }
}
