# Supplementary material for: Prognostic Impact of miR-34a in Head and Neck Squamous Cell Carcinoma: A Systematic Review with Meta-Analysis and Trial Sequential Analysis
Source: Int J Mol Sci. 2026 May 29;27(11):4909. doi: 10.3390/ijms27114909 (PMC13256702; doi:10.3390/ijms27114909)
Supplement: Supplementary file 1 [file ijms-27-04909-s001.zip › validation/Set 1 — Published-paper validation/mir 451 NPC DFS Liu et al.,/KM2HR_data.xlsx]

## Sheet: summary
timestamp	xmin	xmax	N1	N2	use_NAR	HR_A_vs_B	CI_low_A_vs_B	CI_high_A_vs_B	HR_B_vs_A	CI_low_B_vs_A	CI_high_B_vs_A	logHR_AB	SE	OE	V
2026-05-11 06:52	0	96	140	140	TRUE	0.578	0.370061	0.902781	1.7301	1.10769	2.70225	-0.548181	0.227503	-10.5913	19.3209

## Sheet: curves
t_A	S_A	t_B	S_B
-0.223256	0.996466	0.223256	1
6.69767	0.996466	2.90233	0.971731
7.14419	0.992933	5.80465	0.964664
9.15349	0.985866	6.25116	0.943463
9.37674	0.975265	7.5907	0.918728
11.8326	0.954064	9.15349	0.890459
12.7256	0.954064	12.0558	0.865724
13.6186	0.943463	12.7256	0.85159
14.9581	0.943463	14.5116	0.833922
15.8512	0.925795	16.5209	0.816254
18.0837	0.90106	19.4233	0.798587
18.7535	0.890459	20.7628	0.773852
19.4233	0.883392	22.5488	0.766784
21.4326	0.876325	24.7814	0.749117
22.3256	0.85159	26.3442	0.738516
23.8884	0.85159	27.907	0.731449
24.7814	0.823322	29.0233	0.727915
25.6744	0.812721	31.2558	0.727915
26.7907	0.809187	32.1488	0.713781
29.693	0.809187	33.7116	0.706714
30.8093	0.80212	36.8372	0.699647
33.4884	0.80212	37.9535	0.696113
34.6047	0.791519	39.7395	0.69258
35.9442	0.791519	43.9814	0.69258
37.0605	0.780919	45.5442	0.681979
52.2419	0.780919	46.214	0.678445
53.1349	0.770318	47.5535	0.678445
54.0279	0.770318	50.2326	0.671378
55.1442	0.766784	52.9116	0.671378
60.0558	0.766784	53.8047	0.671378
60.5023	0.766784	55.1442	0.657244
89.7488	0.759717	57.1535	0.657244

## Sheet: grid
t_prev	t_curr	R1	R2	S1_prev	S1_curr	S2_prev	S2_curr	d1	d2	d	c1	c2
-0.223256	0	140	140	0.996466	0.996466	1	1	0	0	0	0	0
0	0.223256	140	140	0.996466	0.996466	1	1	0	0	0	0.7	0.7
0.223256	2.90233	139.3	139.3	0.996466	0.996466	1	0.971731	0	3.93781	3.93781	0.6965	0
2.90233	5.80465	138.603	135.362	0.996466	0.996466	0.971731	0.964664	0	0.984452	0.984452	0.693018	0
5.80465	6.25116	137.91	134.378	0.996466	0.996466	0.964664	0.943463	0	2.95336	2.95336	0.689552	0
6.25116	6.69767	137.221	131.424	0.996466	0.996466	0.943463	0.943463	0	0	0	0.686105	0.657122
6.69767	7.14419	136.535	130.767	0.996466	0.992933	0.943463	0.943463	0.484166	0	0.484166	0	0.653836
7.14419	7.5907	136.051	130.113	0.992933	0.992933	0.943463	0.918728	0	3.41121	3.41121	0.680253	0
7.5907	9.15349	135.37	126.702	0.992933	0.985866	0.918728	0.890459	0.96349	3.89853	4.86202	0	0
9.15349	9.37674	134.407	122.804	0.985866	0.975265	0.890459	0.890459	1.44524	0	1.44524	0	0.614018
9.37674	11.8326	132.962	122.19	0.975265	0.954064	0.890459	0.890459	2.89047	0	2.89047	0	0.610948
11.8326	12	130.071	121.579	0.954064	0.954064	0.890459	0.890459	0	0	0	0	1.57871
12	12.0558	130.071	120	0.954064	0.954064	0.890459	0.865724	0	3.33333	3.33333	0.650356	0
12.0558	12.7256	129.421	116.667	0.954064	0.954064	0.865724	0.85159	0	1.90476	1.90476	0.647104	0
12.7256	13.6186	128.774	114.762	0.954064	0.943463	0.85159	0.85159	1.43082	0	1.43082	0	0.57381
13.6186	14.5116	127.343	114.188	0.943463	0.943463	0.85159	0.833922	0	2.36905	2.36905	0.636715	0
14.5116	14.9581	126.706	111.819	0.943463	0.943463	0.833922	0.833922	0	0	0	0.633531	0.559095
14.9581	15.8512	126.073	111.26	0.943463	0.925795	0.833922	0.833922	2.36091	0	2.36091	0	0.5563
15.8512	16.5209	123.712	110.704	0.925795	0.925795	0.833922	0.816254	0	2.34542	2.34542	0.618559	0
16.5209	18.0837	123.093	108.358	0.925795	0.90106	0.816254	0.816254	3.28875	0	3.28875	0	0.541791
18.0837	18.7535	119.804	107.816	0.90106	0.890459	0.816254	0.816254	1.40946	0	1.40946	0	0.539082
18.7535	19.4233	118.395	107.277	0.890459	0.883392	0.816254	0.798587	0.939643	2.32202	3.26166	0	0
19.4233	20.7628	117.455	104.955	0.883392	0.883392	0.798587	0.773852	0	3.25083	3.25083	0.587277	0
20.7628	21.4326	116.868	101.705	0.883392	0.876325	0.773852	0.773852	0.934945	0	0.934945	0	0.508523
21.4326	22.3256	115.933	101.196	0.876325	0.85159	0.773852	0.773852	3.27231	0	3.27231	0	0.50598
22.3256	22.5488	112.661	100.69	0.85159	0.85159	0.773852	0.766784	0	0.919543	0.919543	0.563304	0
22.5488	23.8884	112.098	99.7705	0.85159	0.85159	0.766784	0.766784	0	0	0	0.560488	0.498852
23.8884	24	111.537	99.2716	0.85159	0.85159	0.766784	0.766784	0	0	0	0	0
24	24.7814	111.537	99.2716	0.85159	0.823322	0.766784	0.749117	3.70247	2.28736	5.98984	0	0
24.7814	25.6744	107.835	96.9843	0.823322	0.812721	0.749117	0.749117	1.38843	0	1.38843	0	0.484921
25.6744	26.3442	106.446	96.4993	0.812721	0.812721	0.749117	0.738516	0	1.36556	1.36556	0.532231	0
26.3442	26.7907	105.914	95.1338	0.812721	0.809187	0.738516	0.738516	0.460495	0	0.460495	0	0.475669
26.7907	27.907	105.453	94.6581	0.809187	0.809187	0.738516	0.731449	0	0.905819	0.905819	0.527267	0
27.907	29.0233	104.926	93.7523	0.809187	0.809187	0.731449	0.727915	0	0.45291	0.45291	0.524631	0
29.0233	29.693	104.402	93.2994	0.809187	0.809187	0.727915	0.727915	0	0	0	0.522008	0.466497
29.693	30.8093	103.88	92.8329	0.809187	0.80212	0.727915	0.727915	0.907245	0	0.907245	0	0.464164
30.8093	31.2558	102.972	92.3687	0.80212	0.80212	0.727915	0.727915	0	0	0	0.514861	0.461844
31.2558	32.1488	102.457	91.9069	0.80212	0.80212	0.727915	0.713781	0	1.7846	1.7846	0.512287	0
32.1488	33.4884	101.945	90.1223	0.80212	0.80212	0.713781	0.713781	0	0	0	0.509726	0.450611
33.4884	33.7116	101.435	89.6717	0.80212	0.80212	0.713781	0.706714	0	0.887838	0.887838	0.507177	0
33.7116	34.6047	100.928	88.7838	0.80212	0.791519	0.706714	0.706714	1.33385	0	1.33385	0	0.443919
34.6047	35.9442	99.5944	88.3399	0.791519	0.791519	0.706714	0.706714	0	0	0	0.497972	0.4417
35.9442	36	99.0964	87.8982	0.791519	0.791519	0.706714	0.706714	0	0	0	0	0
36	36.8372	99.0964	87.8982	0.791519	0.791519	0.706714	0.699647	0	0.878982	0.878982	0.495482	0
36.8372	37.0605	98.6009	87.0192	0.791519	0.780919	0.699647	0.699647	1.32055	0	1.32055	0	0.435096
37.0605	37.9535	97.2804	86.5841	0.780919	0.780919	0.699647	0.696113	0	0.437294	0.437294	0.486402	0
37.9535	39.7395	96.794	86.1468	0.780919	0.780919	0.696113	0.69258	0	0.437294	0.437294	0.48397	0
39.7395	43.9814	96.31	85.7095	0.780919	0.780919	0.69258	0.69258	0	0	0	0.48155	0.428548
43.9814	45.5442	95.8284	85.281	0.780919	0.780919	0.69258	0.681979	0	1.30532	1.30532	0.479142	0
45.5442	46.214	95.3493	83.9757	0.780919	0.780919	0.681979	0.678445	0	0.435107	0.435107	0.476746	0
46.214	47.5535	94.8725	83.5406	0.780919	0.780919	0.678445	0.678445	0	0	0	0.474363	0.417703
47.5535	48	94.3982	83.1229	0.780919	0.780919	0.678445	0.678445	0	0	0	0	0
48	50.2326	94.3982	83.1229	0.780919	0.780919	0.678445	0.671378	0	0.865863	0.865863	0.471991	0
50.2326	52.2419	93.9262	82.257	0.780919	0.780919	0.671378	0.671378	0	0	0	0.469631	0.411285
52.2419	52.9116	93.4566	81.8457	0.780919	0.780919	0.671378	0.671378	0	0	0	0.467283	0.409229
52.9116	53.1349	92.9893	81.4365	0.780919	0.770318	0.671378	0.671378	1.2623	0	1.2623	0	0.407182
53.1349	53.8047	91.727	81.0293	0.770318	0.770318	0.671378	0.671378	0	0	0	0.458635	0.405146
53.8047	54.0279	91.2683	80.6242	0.770318	0.770318	0.671378	0.671378	0	0	0	0.456342	0.403121
54.0279	55.1442	90.812	80.221	0.770318	0.766784	0.671378	0.657244	0.416569	1.68886	2.10543	0	0
55.1442	57.1535	90.3954	78.5322	0.766784	0.766784	0.657244	0.657244	0	0	0	0.451977	0.392661
57.1535	59.386	89.9435	78.1395	0.766784	0.766784	0.657244	0.657244	0	0	0	0.449717	0.390698
59.386	60	89.4937	77.7488	0.766784	0.766784	0.657244	0.657244	0	0	0	0	0
60	60.0558	89.4937	77.7488	0.766784	0.766784	0.657244	0.657244	0	0	0	0.447469	0.388744
60.0558	60.5023	89.0463	77.3601	0.766784	0.766784	0.657244	0.657244	0	0	0	0.445231	0.3868
60.5023	61.6186	88.601	76.9733	0.766784	0.766784	0.657244	0.657244	0	0	0	0.443005	0.384866
61.6186	62.2884	88.158	76.5884	0.766784	0.766784	0.657244	0.657244	0	0	0	0.44079	0.382942
62.2884	64.9674	87.7172	76.2055	0.766784	0.766784	0.657244	0.657244	0	0	0	0.438586	0.381027
64.9674	65.8605	87.2787	75.8244	0.766784	0.766784	0.657244	0.646643	0	1.22297	1.22297	0.436393	0
65.8605	71.8884	86.8423	74.6015	0.766784	0.766784	0.646643	0.64311	0	0.407658	0.407658	0.434211	0
71.8884	72	86.4081	74.1938	0.766784	0.766784	0.64311	0.64311	0	0	0	53.4081	42.1938
72	73.0047	33	32	0.766784	0.766784	0.64311	0.64311	0	0	0	0.165	0.16
73.0047	73.4512	32.835	31.84	0.766784	0.766784	0.64311	0.632509	0	0.524835	0.524835	0.164175	0
73.4512	79.4791	32.6708	31.3152	0.766784	0.766784	0.632509	0.628975	0	0.174945	0.174945	0.163354	0
79.4791	84	32.5075	31.1402	0.766784	0.766784	0.628975	0.628975	0	0	0	22.5075	22.1402
84	89.3023	10	9	0.766784	0.766784	0.628975	0.625442	0	0.0505618	0.0505618	0.05	0
89.3023	89.7488	9.95	8.94944	0.766784	0.759717	0.625442	0.625442	0.0917051	0	0.0917051	0	0.0447472
89.7488	91.5349	9.85829	8.90469	0.759717	0.759717	0.625442	0.625442	0	0	0	0.0492915	0.0445235
91.5349	96	9.809	8.86017	0.759717	0.759717	0.625442	0.625442	0	0	0	9.809	8.86017

## Sheet: nar
time	arm1	arm2
0	140	140
12	132	120
24	116	104
36	106	96
48	105	91
60	100	87
72	33	32
84	10	9
96	0	0
