# Supplementary material for: Prognostic Impact of miR-34a in Head and Neck Squamous Cell Carcinoma: A Systematic Review with Meta-Analysis and Trial Sequential Analysis
Source: Int J Mol Sci. 2026 May 29;27(11):4909. doi: 10.3390/ijms27114909 (PMC13256702; doi:10.3390/ijms27114909)
Supplement: Supplementary file 1 [file ijms-27-04909-s001.zip › validation/Set 1 — Published-paper validation/mir 451 NPC DFS Liu et al.,/KM2HR_project.json]

{
  "image_path": "C:/Users/mario/Desktop/lavori/mir-34/minor review/validation/mir 451 NPC DFS Liu et al.,/Immagine 2026-05-11 064522.png",
  "xpix_min": 136.14608294930878,
  "xpix_max": 815.4271889400923,
  "ypix_top": 74.24399078341003,
  "ypix_bot": 521.3057419354838,
  "xmin": 0.0,
  "xmax": 96.0,
  "arm1": [
    [
      134.56635944700463,
      75.82371428571412
    ],
    [
      183.53778801843316,
      75.82371428571412
    ],
    [
      186.69723502304146,
      77.40343778801832
    ],
    [
      200.9147465437788,
      80.56288479262662
    ],
    [
      202.49447004608294,
      85.302055299539
    ],
    [
      219.87142857142857,
      94.7803963133639
    ],
    [
      226.19032258064516,
      94.7803963133639
    ],
    [
      232.50921658986175,
      99.5195668202764
    ],
    [
      241.98755760368664,
      97.93984331797219
    ],
    [
      248.30645161290323,
      107.41818433179708
    ],
    [
      264.1036866359447,
      118.47624884792617
    ],
    [
      268.84285714285716,
      123.21541935483856
    ],
    [
      273.5820276497696,
      126.37486635944686
    ],
    [
      287.79953917050693,
      129.53431336405515
    ],
    [
      294.1184331797235,
      140.59237788018424
    ],
    [
      305.17649769585256,
      137.43293087557595
    ],
    [
      311.49539170506915,
      153.23016589861743
    ],
    [
      317.81428571428575,
      157.96933640552982
    ],
    [
      325.7129032258065,
      159.54905990783402
    ],
    [
      346.2493087557604,
      157.96933640552982
    ],
    [
      354.14792626728115,
      162.70850691244232
    ],
    [
      373.10460829493087,
      162.70850691244232
    ],
    [
      381.0032258064516,
      167.4476774193547
    ],
    [
      390.4815668202765,
      167.4476774193547
    ],
    [
      398.3801843317973,
      172.1868479262672
    ],
    [
      505.80138248847925,
      172.1868479262672
    ],
    [
      512.1202764976958,
      176.9260184331796
    ],
    [
      518.4391705069124,
      175.3462949308755
    ],
    [
      526.3377880184332,
      178.5057419354838
    ],
    [
      561.0917050691245,
      176.9260184331796
    ],
    [
      564.2511520737328,
      178.5057419354838
    ],
    [
      771.1949308755761,
      181.6651889400921
    ]
  ],
  "arm2": [
    [
      137.72580645161293,
      74.24399078341003
    ],
    [
      156.6824884792627,
      86.88177880184321
    ],
    [
      177.21889400921657,
      90.04122580645151
    ],
    [
      180.37834101382487,
      99.5195668202764
    ],
    [
      189.85668202764975,
      110.57763133640537
    ],
    [
      200.9147465437788,
      123.21541935483856
    ],
    [
      221.45115207373271,
      134.27348387096765
    ],
    [
      226.19032258064516,
      140.59237788018424
    ],
    [
      238.82811059907834,
      148.49099539170493
    ],
    [
      253.04562211981568,
      156.38961290322572
    ],
    [
      273.5820276497696,
      164.2882304147464
    ],
    [
      283.0603686635945,
      175.3462949308755
    ],
    [
      295.6981566820277,
      178.5057419354838
    ],
    [
      311.49539170506915,
      186.40435944700448
    ],
    [
      322.5534562211982,
      191.14352995391698
    ],
    [
      333.6115207373272,
      194.30297695852528
    ],
    [
      341.51013824884797,
      195.88270046082937
    ],
    [
      357.30737327188945,
      195.88270046082937
    ],
    [
      363.62626728110604,
      202.20159447004596
    ],
    [
      374.684331797235,
      205.36104147465426
    ],
    [
      396.8004608294931,
      208.52048847926255
    ],
    [
      404.6990783410139,
      210.10021198156676
    ],
    [
      417.3368663594471,
      211.67993548387085
    ],
    [
      447.3516129032258,
      210.10021198156676
    ],
    [
      458.4096774193549,
      216.41910599078335
    ],
    [
      463.1488479262673,
      217.99882949308744
    ],
    [
      472.6271889400922,
      217.99882949308744
    ],
    [
      491.583870967742,
      221.15827649769574
    ],
    [
      510.54055299539175,
      221.15827649769574
    ],
    [
      516.8594470046083,
      221.15827649769574
    ],
    [
      526.3377880184332,
      227.47717050691233
    ],
    [
      540.5552995391705,
      225.89744700460824
    ],
    [
      556.352534562212,
      227.47717050691233
    ],
    [
      572.1497695852535,
      222.73799999999994
    ],
    [
      576.888940092166,
      225.89744700460824
    ],
    [
      595.8456221198157,
      224.31772350230403
    ],
    [
      602.1645161290323,
      232.21634101382483
    ],
    [
      644.8170506912443,
      233.79606451612892
    ],
    [
      652.7156682027651,
      233.79606451612892
    ],
    [
      655.8751152073734,
      238.53523502304142
    ],
    [
      698.5276497695853,
      240.11495852534551
    ],
    [
      768.0354838709678,
      241.69468202764972
    ],
    [
      783.8327188940093,
      240.11495852534551
    ]
  ],
  "N1": 140,
  "N2": 140,
  "use_nar": true,
  "nar": {
    "time": [
      0.0,
      12.0,
      24.0,
      36.0,
      48.0,
      60.0,
      72.0,
      84.0,
      96.0
    ],
    "arm1": [
      140.0,
      132.0,
      116.0,
      106.0,
      105.0,
      100.0,
      33.0,
      10.0,
      0.0
    ],
    "arm2": [
      140.0,
      120.0,
      104.0,
      96.0,
      91.0,
      87.0,
      32.0,
      9.0,
      0.0
    ]
  }
}
