# Supplementary material for: Prognostic Impact of miR-34a in Head and Neck Squamous Cell Carcinoma: A Systematic Review with Meta-Analysis and Trial Sequential Analysis
Source: Int J Mol Sci. 2026 May 29;27(11):4909. doi: 10.3390/ijms27114909 (PMC13256702; doi:10.3390/ijms27114909)
Supplement: Supplementary file 1 [file ijms-27-04909-s001.zip › validation/Set 1 — Published-paper validation/mir 451 NPC DFS Liu et al.,/Liu_2013_miR451_DFS_NAR_months.csv]

time	arm1	arm2
0	140	140
12	132	120
24	116	104
36	106	96
48	105	91
60	100	87
72	33	32
84	10	9
96	0	0
