# Supplementary material for: Prognostic Impact of miR-34a in Head and Neck Squamous Cell Carcinoma: A Systematic Review with Meta-Analysis and Trial Sequential Analysis
Source: Int J Mol Sci. 2026 May 29;27(11):4909. doi: 10.3390/ijms27114909 (PMC13256702; doi:10.3390/ijms27114909)
Supplement: Supplementary file 1 [file ijms-27-04909-s001.zip › validation/Set 1 — Published-paper validation/mir 451 NPC OS Liu et al.,/KM2HR_data.xlsx]

## Sheet: summary
timestamp	xmin	xmax	N1	N2	use_NAR	HR_A_vs_B	CI_low_A_vs_B	CI_high_A_vs_B	HR_B_vs_A	CI_low_B_vs_A	CI_high_B_vs_A	logHR_AB	SE	OE	V
2026-05-11 06:39	0	96	140	140	TRUE	0.4989	0.300013	0.829637	2.00441	1.20535	3.33319	-0.695349	0.25948	-10.3275	14.8522

## Sheet: curves
t_A	S_A	t_B	S_B
-0.218679	1	-1.09339	1
12.0273	1	7.43508	1
12.246	0.989619	8.09112	0.989619
15.0888	0.989619	8.74715	0.975779
15.3075	0.986159	10.0592	0.968858
17.4943	0.986159	10.9339	0.965398
17.4943	0.975779	12.246	0.961938
21.6492	0.975779	12.6834	0.958478
21.6492	0.958478	13.7768	0.955017
22.7426	0.958478	14.8702	0.944637
24.2733	0.934256	15.7449	0.944637
26.4601	0.934256	16.4009	0.934256
27.7722	0.923875	18.5877	0.930796
28.4282	0.923875	19.4624	0.913495
29.303	0.916955	20.1185	0.913495
31.0524	0.916955	20.3371	0.896194
31.7084	0.913495	21.4305	0.885813
32.5831	0.906574	23.836	0.885813
38.0501	0.903114	24.9294	0.878893
38.2688	0.892734	26.6788	0.878893
41.3303	0.889273	27.7722	0.878893
41.7677	0.889273	29.0843	0.858131
44.6105	0.889273	29.959	0.84083
44.6105	0.878893	31.4897	0.84083
46.3599	0.878893	31.9271	0.83737
47.0159	0.865052	34.3326	0.83391
48.7654	0.865052	35.426	0.83045
49.6401	0.854671	37.8314	0.83045
62.5421	0.854671	41.3303	0.816609
62.9795	0.847751	44.1731	0.816609
64.5103	0.847751	47.672	0.809689
65.385	0.83737	48.328	0.802768
90.533	0.83391	50.0774	0.792388

## Sheet: grid
t_prev	t_curr	R1	R2	S1_prev	S1_curr	S2_prev	S2_curr	d1	d2	d	c1	c2
-1.09339	-0.218679	140	140	1	1	1	1	0	0	0	0.7	0.7
-0.218679	0	139.3	139.3	1	1	1	1	0	0	0	0	0
0	7.43508	139.3	139.3	1	1	1	1	0	0	0	0.6965	0.6965
7.43508	8.09112	138.603	138.603	1	1	1	0.989619	0	1.43879	1.43879	0.693018	0
8.09112	8.74715	137.91	137.165	1	1	0.989619	0.975779	0	1.91839	1.91839	0.689552	0
8.74715	10.0592	137.221	135.246	1	1	0.975779	0.968858	0	0.959194	0.959194	0.686105	0
10.0592	10.9339	136.535	134.287	1	1	0.968858	0.965398	0	0.479597	0.479597	0.682674	0
10.9339	12	135.852	133.808	1	1	0.965398	0.965398	0	0	0	0	0
12	12.0273	135.852	133.808	1	1	0.965398	0.965398	0	0	0	0.679261	0.669038
12.0273	12.246	135.173	133.138	1	0.989619	0.965398	0.961938	1.40318	0.477199	1.88038	0	0
12.246	12.6834	133.77	132.661	0.989619	0.989619	0.961938	0.958478	0	0.477199	0.477199	0.668849	0
12.6834	13.7768	133.101	132.184	0.989619	0.989619	0.958478	0.955017	0	0.477199	0.477199	0.665504	0
13.7768	14.8702	132.435	131.707	0.989619	0.989619	0.955017	0.944637	0	1.4316	1.4316	0.662177	0
14.8702	15.0888	131.773	130.275	0.989619	0.989619	0.944637	0.944637	0	0	0	0.658866	0.651377
15.0888	15.3075	131.114	129.624	0.989619	0.986159	0.944637	0.944637	0.458442	0	0.458442	0	0.64812
15.3075	15.7449	130.656	128.976	0.986159	0.986159	0.944637	0.944637	0	0	0	0.653279	0.644879
15.7449	16.4009	130.003	128.331	0.986159	0.986159	0.944637	0.934256	0	1.41023	1.41023	0.650013	0
16.4009	17.4943	129.353	126.921	0.986159	0.975779	0.934256	0.934256	1.36161	0	1.36161	0	0.634603
17.4943	18.5877	127.991	126.286	0.975779	0.975779	0.934256	0.930796	0	0.467726	0.467726	0.639955	0
18.5877	19.4624	127.351	125.818	0.975779	0.975779	0.930796	0.913495	0	2.33863	2.33863	0.636755	0
19.4624	20.1185	126.714	123.48	0.975779	0.975779	0.913495	0.913495	0	0	0	0.633571	0.617399
20.1185	20.3371	126.081	122.862	0.975779	0.975779	0.913495	0.896194	0	2.32694	2.32694	0.630403	0
20.3371	21.4305	125.45	120.535	0.975779	0.975779	0.896194	0.885813	0	1.39616	1.39616	0.627251	0
21.4305	21.6492	124.823	119.139	0.975779	0.958478	0.885813	0.885813	2.21317	0	2.21317	0	0.595696
21.6492	22.7426	122.61	118.544	0.958478	0.958478	0.885813	0.885813	0	0	0	0.613049	0.592718
22.7426	23.836	121.997	117.951	0.958478	0.958478	0.885813	0.885813	0	0	0	0.609984	0.589754
23.836	24	121.387	117.361	0.958478	0.958478	0.885813	0.885813	0	0	0	0	0
24	24.2733	121.387	117.361	0.958478	0.934256	0.885813	0.885813	3.06754	0	3.06754	0	0.586805
24.2733	24.9294	118.319	116.774	0.934256	0.934256	0.885813	0.878893	0	0.912299	0.912299	0.591596	0
24.9294	26.4601	117.728	115.862	0.934256	0.934256	0.878893	0.878893	0	0	0	0.588638	0.57931
26.4601	26.6788	117.139	115.283	0.934256	0.934256	0.878893	0.878893	0	0	0	0.585695	0.576413
26.6788	27.7722	116.553	114.706	0.934256	0.923875	0.878893	0.878893	1.29504	0	1.29504	0	0.573531
27.7722	28.4282	115.258	114.133	0.923875	0.923875	0.878893	0.878893	0	0	0	0.576292	0.570664
28.4282	29.0843	114.682	113.562	0.923875	0.923875	0.878893	0.858131	0	2.68257	2.68257	0.57341	0
29.0843	29.303	114.109	110.879	0.923875	0.916955	0.858131	0.858131	0.854746	0	0.854746	0	0.554397
29.303	29.959	113.254	110.325	0.916955	0.916955	0.858131	0.84083	0	2.2243	2.2243	0.566269	0
29.959	31.0524	112.688	108.101	0.916955	0.916955	0.84083	0.84083	0	0	0	0.563438	0.540504
31.0524	31.4897	112.124	107.56	0.916955	0.916955	0.84083	0.84083	0	0	0	0.560621	0.537801
31.4897	31.7084	111.564	107.022	0.916955	0.913495	0.84083	0.84083	0.420995	0	0.420995	0	0.535112
31.7084	31.9271	111.143	106.487	0.913495	0.913495	0.84083	0.83737	0	0.43822	0.43822	0.555713	0
31.9271	32.5831	110.587	106.049	0.913495	0.906574	0.83737	0.83737	0.837779	0	0.837779	0	0.530246
32.5831	34.3326	109.749	105.519	0.906574	0.906574	0.83737	0.83391	0	0.436029	0.436029	0.548745	0
34.3326	35.426	109.2	105.083	0.906574	0.906574	0.83391	0.83045	0	0.436029	0.436029	0.546002	0
35.426	36	108.654	104.647	0.906574	0.906574	0.83045	0.83045	0	0	0	0	0
36	37.8314	108.654	104.647	0.906574	0.906574	0.83045	0.83045	0	0	0	0.543272	0.523234
37.8314	38.0501	108.111	104.124	0.906574	0.903114	0.83045	0.83045	0.412638	0	0.412638	0	0.520618
38.0501	38.2688	107.698	103.603	0.903114	0.892734	0.83045	0.83045	1.23791	0	1.23791	0	0.518015
38.2688	41.3303	106.46	103.085	0.892734	0.889273	0.83045	0.816609	0.412638	1.71808	2.13072	0	0
41.3303	41.7677	106.048	101.367	0.889273	0.889273	0.816609	0.816609	0	0	0	0.530239	0.506834
41.7677	44.1731	105.518	100.86	0.889273	0.889273	0.816609	0.816609	0	0	0	0.527588	0.5043
44.1731	44.6105	104.99	100.356	0.889273	0.878893	0.816609	0.816609	1.22556	0	1.22556	0	0.501779
44.6105	46.3599	103.764	99.854	0.878893	0.878893	0.816609	0.816609	0	0	0	0.518822	0.49927
46.3599	47.0159	103.246	99.3547	0.878893	0.865052	0.816609	0.816609	1.62592	0	1.62592	0	0.496774
47.0159	47.672	101.62	98.8579	0.865052	0.865052	0.816609	0.809689	0	0.837779	0.837779	0.508099	0
47.672	48	101.112	98.0202	0.865052	0.865052	0.809689	0.809689	0	0	0	0	0
48	48.328	101.112	98.0202	0.865052	0.865052	0.809689	0.802768	0	0.837779	0.837779	0.505558	0
48.328	48.7654	100.606	97.1824	0.865052	0.865052	0.802768	0.802768	0	0	0	0.50303	0.485912
48.7654	49.6401	100.103	96.6965	0.865052	0.854671	0.802768	0.802768	1.20124	0	1.20124	0	0.483482
49.6401	50.0774	98.9018	96.213	0.854671	0.854671	0.802768	0.792388	0	1.24413	1.24413	0.494509	0
50.0774	52.4829	98.4073	94.9688	0.854671	0.854671	0.792388	0.785467	0	0.829422	0.829422	0.492036	0
52.4829	54.2323	97.9153	94.1394	0.854671	0.854671	0.785467	0.785467	0	0	0	0.489576	0.470697
54.2323	55.7631	97.4257	93.6687	0.854671	0.854671	0.785467	0.782007	0	0.412638	0.412638	0.487128	0
55.7631	56.8565	96.9386	93.2561	0.854671	0.854671	0.782007	0.775087	0	0.825275	0.825275	0.484693	0
56.8565	57.7312	96.4539	92.4308	0.854671	0.854671	0.775087	0.768166	0	0.825275	0.825275	0.482269	0
57.7312	58.3872	95.9716	91.6055	0.854671	0.854671	0.768166	0.761246	0	0.825275	0.825275	0.479858	0
58.3872	59.262	95.4917	90.7803	0.854671	0.854671	0.761246	0.761246	0	0	0	0.477459	0.453901
59.262	60	95.0143	90.3264	0.854671	0.854671	0.761246	0.761246	0	0	0	0	0
60	61.6674	95.0143	90.3264	0.854671	0.854671	0.761246	0.750865	0	1.23172	1.23172	0.475071	0
61.6674	62.5421	94.5392	89.0946	0.854671	0.854671	0.750865	0.750865	0	0	0	0.472696	0.445473
62.5421	62.9795	94.0665	88.6492	0.854671	0.847751	0.750865	0.750865	0.761672	0	0.761672	0	0.443246
62.9795	63.4169	93.3048	88.2059	0.847751	0.847751	0.750865	0.750865	0	0	0	0.466524	0.44103
63.4169	64.2916	92.8383	87.7649	0.847751	0.847751	0.750865	0.747405	0	0.404447	0.404447	0.464192	0
64.2916	64.5103	92.3741	87.3604	0.847751	0.847751	0.747405	0.747405	0	0	0	0.461871	0.436802
64.5103	65.385	91.9122	86.9236	0.847751	0.83737	0.747405	0.747405	1.12546	0	1.12546	0	0.434618
65.385	67.5718	90.7868	86.489	0.83737	0.83737	0.747405	0.743945	0	0.400412	0.400412	0.453934	0
67.5718	68.4465	90.3329	86.0886	0.83737	0.83737	0.743945	0.719723	0	2.80289	2.80289	0.451664	0
68.4465	69.9772	89.8812	83.2857	0.83737	0.83737	0.719723	0.719723	0	0	0	0.449406	0.416429
69.9772	71.0706	89.4318	82.8693	0.83737	0.83737	0.719723	0.698962	0	2.39046	2.39046	0.447159	0
71.0706	72	88.9846	80.4788	0.83737	0.83737	0.698962	0.698962	0	0	0	51.9846	47.4788
72	75.8815	37	33	0.83737	0.83737	0.698962	0.698962	0	0	0	0.185	0.165
75.8815	76.5376	36.815	32.835	0.83737	0.83737	0.698962	0.67474	0	1.13785	1.13785	0.184075	0
76.5376	84	36.6309	31.6972	0.83737	0.83737	0.67474	0.67474	0	0	0	25.6309	22.6972
84	90.533	11	9	0.83737	0.83391	0.67474	0.67474	0.0454545	0	0.0454545	0	0.045
90.533	92.0638	10.9545	8.955	0.83391	0.83391	0.67474	0.6609	0	0.183692	0.183692	0.0547727	0
92.0638	96	10.8998	8.77131	0.83391	0.83391	0.6609	0.6609	0	0	0	10.8998	8.77131

## Sheet: nar
time	arm1	arm2
0	140	140
12	138	136
24	127	120
36	120	113
48	116	108
60	112	99
72	37	33
84	11	9
96	0	0
