# Supplementary material for: Prognostic Impact of miR-34a in Head and Neck Squamous Cell Carcinoma: A Systematic Review with Meta-Analysis and Trial Sequential Analysis
Source: Int J Mol Sci. 2026 May 29;27(11):4909. doi: 10.3390/ijms27114909 (PMC13256702; doi:10.3390/ijms27114909)
Supplement: Supplementary file 1 [file ijms-27-04909-s001.zip › validation/Set 1 — Published-paper validation/mir 451 NPC OS Liu et al.,/KM2HR_project.json]

{
  "image_path": "C:/Users/mario/Desktop/lavori/mir-34/minor review/validation/mir 451 NPC OS Liu et al.,/Immagine 2026-05-11 063122.png",
  "xpix_min": 88.05668202764979,
  "xpix_max": 583.2972350230415,
  "ypix_top": 49.225050691244405,
  "ypix_bot": 375.2490138248848,
  "xmin": 0.0,
  "xmax": 96.0,
  "arm1": [
    [
      86.92857142857146,
      48.09694009216605
    ],
    [
      150.10276497695855,
      46.968829493087696
    ],
    [
      151.2308755760369,
      52.609382488479355
    ],
    [
      165.89631336405535,
      51.481271889401
    ],
    [
      167.0244239631337,
      53.73749308755771
    ],
    [
      178.30552995391707,
      53.73749308755771
    ],
    [
      178.30552995391707,
      57.12182488479277
    ],
    [
      199.73963133640558,
      57.12182488479277
    ],
    [
      199.73963133640558,
      62.76237788018443
    ],
    [
      205.3801843317973,
      60.50615668202772
    ],
    [
      213.27695852534566,
      70.6591520737328
    ],
    [
      224.5580645161291,
      68.40293087557609
    ],
    [
      231.3267281105991,
      74.04348387096786
    ],
    [
      234.71105990783417,
      74.04348387096786
    ],
    [
      239.22350230414753,
      76.29970506912457
    ],
    [
      248.24838709677425,
      75.17159447004622
    ],
    [
      251.63271889400926,
      77.42781566820281
    ],
    [
      256.1451612903226,
      79.68403686635952
    ],
    [
      284.34792626728114,
      80.81214746543787
    ],
    [
      285.4760368663595,
      84.19647926267294
    ],
    [
      301.2695852534563,
      85.32458986175129
    ],
    [
      303.52580645161294,
      85.32458986175129
    ],
    [
      318.1912442396314,
      85.32458986175129
    ],
    [
      318.1912442396314,
      88.70892165898624
    ],
    [
      327.2161290322581,
      88.70892165898624
    ],
    [
      330.60046082949316,
      93.22136405529966
    ],
    [
      339.6253456221199,
      90.96514285714295
    ],
    [
      344.13778801843324,
      96.60569585253461
    ],
    [
      410.69631336405536,
      94.34947465437801
    ],
    [
      412.95253456221207,
      98.86191705069132
    ],
    [
      420.84930875576043,
      98.86191705069132
    ],
    [
      425.36175115207385,
      102.24624884792638
    ],
    [
      555.094470046083,
      103.37435944700474
    ]
  ],
  "arm2": [
    [
      82.4161290322581,
      46.968829493087696
    ],
    [
      126.41244239631338,
      48.09694009216605
    ],
    [
      129.7967741935484,
      52.609382488479355
    ],
    [
      133.1811059907834,
      57.12182488479277
    ],
    [
      139.94976958525348,
      59.37804608294937
    ],
    [
      144.46221198156684,
      60.50615668202772
    ],
    [
      151.2308755760369,
      61.63426728110608
    ],
    [
      153.48709677419356,
      62.76237788018443
    ],
    [
      159.12764976958528,
      63.890488479262785
    ],
    [
      164.768202764977,
      67.27482027649785
    ],
    [
      169.28064516129035,
      67.27482027649785
    ],
    [
      172.66497695852541,
      70.6591520737328
    ],
    [
      183.9460829493088,
      71.78726267281115
    ],
    [
      188.45852534562215,
      77.42781566820281
    ],
    [
      191.8428571428572,
      77.42781566820281
    ],
    [
      192.9709677419355,
      83.06836866359458
    ],
    [
      198.61152073732723,
      86.45270046082965
    ],
    [
      211.020737327189,
      86.45270046082965
    ],
    [
      216.66129032258067,
      88.70892165898624
    ],
    [
      225.6861751152074,
      86.45270046082965
    ],
    [
      231.3267281105991,
      87.58081105990789
    ],
    [
      238.09539170506918,
      95.47758525345637
    ],
    [
      242.60783410138254,
      101.11813824884803
    ],
    [
      250.5046082949309,
      99.99002764976967
    ],
    [
      252.7608294930876,
      102.24624884792638
    ],
    [
      265.17004608294934,
      103.37435944700474
    ],
    [
      270.81059907834106,
      104.50247004608309
    ],
    [
      283.21981566820284,
      103.37435944700474
    ],
    [
      301.2695852534563,
      109.0149124423964
    ],
    [
      315.9350230414747,
      109.0149124423964
    ],
    [
      333.98479262672817,
      111.2711336405531
    ],
    [
      337.36912442396317,
      113.52735483870981
    ],
    [
      346.3940092165899,
      116.91168663594476
    ],
    [
      358.8032258064517,
      119.16790783410147
    ],
    [
      367.8281105990784,
      119.16790783410147
    ],
    [
      375.72488479262677,
      120.29601843317982
    ],
    [
      381.3654377880185,
      122.55223963133653
    ],
    [
      385.87788018433184,
      124.80846082949313
    ],
    [
      389.2622119815669,
      127.06468202764984
    ],
    [
      393.77465437788027,
      127.06468202764984
    ],
    [
      406.183870967742,
      130.4490138248849
    ],
    [
      415.2087557603688,
      128.1927926267282
    ],
    [
      419.7211981566821,
      131.57712442396326
    ],
    [
      436.64285714285717,
      132.7052350230416
    ],
    [
      441.1552995391706,
      140.60200921658998
    ],
    [
      449.05207373271895,
      139.47389861751162
    ],
    [
      454.6926267281106,
      147.37067281106
    ],
    [
      479.5110599078342,
      145.11445161290328
    ],
    [
      482.89539170506924,
      155.26744700460836
    ],
    [
      562.9912442396313,
      159.77988940092177
    ]
  ],
  "N1": 140,
  "N2": 140,
  "use_nar": true,
  "nar": {
    "time": [
      0.0,
      12.0,
      24.0,
      36.0,
      48.0,
      60.0,
      72.0,
      84.0,
      96.0
    ],
    "arm1": [
      140.0,
      138.0,
      127.0,
      120.0,
      116.0,
      112.0,
      37.0,
      11.0,
      0.0
    ],
    "arm2": [
      140.0,
      136.0,
      120.0,
      113.0,
      108.0,
      99.0,
      33.0,
      9.0,
      0.0
    ]
  }
}
