# Supplementary material for: Prognostic Impact of miR-34a in Head and Neck Squamous Cell Carcinoma: A Systematic Review with Meta-Analysis and Trial Sequential Analysis
Source: Int J Mol Sci. 2026 May 29;27(11):4909. doi: 10.3390/ijms27114909 (PMC13256702; doi:10.3390/ijms27114909)
Supplement: Supplementary file 1 [file ijms-27-04909-s001.zip › validation/Set 1 — Published-paper validation/mir 96 oral OS Piotrowski et al.,/KM2HR_data.xlsx]

## Sheet: summary
timestamp	xmin	xmax	N1	N2	use_NAR	HR_A_vs_B	CI_low_A_vs_B	CI_high_A_vs_B	HR_B_vs_A	CI_low_B_vs_A	CI_high_B_vs_A	logHR_AB	SE	OE	V
2026-05-09 10:46	0	50	15	22	TRUE	4.17322	0.992124	17.554	0.239623	0.056967	1.00794	1.42869	0.732957	2.65938	1.86141

## Sheet: curves
t_A	S_A	t_B	S_B
0.438596	0.996825	0.438596	0.996825
3.21637	0.996825	9.94152	0.993651
3.21637	0.942857	10.3801	0.955556
4.23977	0.933333	37.8655	0.946032
4.23977	0.87619	38.0117	0.895238
9.94152	0.869841	45.9064	0.888889
10.2339	0.819048	45.9064	0.761905
15.9357	0.806349	49.7076	0.752381
15.9357	0.749206
17.1053	0.742857
17.3977	0.606349
47.807	0.6

## Sheet: grid
t_prev	t_curr	R1	R2	S1_prev	S1_curr	S2_prev	S2_curr	d1	d2	d	c1	c2
0	0.438596	15	22	0.996825	0.996825	0.996825	0.996825	0	0	0	0.075	0.11
0.438596	3.21637	14.925	21.89	0.996825	0.942857	0.996825	0.996825	0.808041	0	0.808041	0	0.10945
3.21637	4.23977	14.117	21.7806	0.942857	0.87619	0.996825	0.996825	0.998169	0	0.998169	0	0.108903
4.23977	5	13.1188	21.6716	0.87619	0.87619	0.996825	0.996825	0	0	0	0.11879	0.671647
5	9.94152	13	21	0.87619	0.869841	0.996825	0.993651	0.0942029	0.066879	0.161082	0	0
9.94152	10	12.9058	20.9331	0.869841	0.869841	0.993651	0.993651	0	0	0	0	0.933121
10	10.2339	12.9058	20	0.869841	0.819048	0.993651	0.993651	0.753623	0	0.753623	0	0.1
10.2339	10.3801	12.1522	19.9	0.819048	0.819048	0.993651	0.955556	0	0.762939	0.762939	0.0607609	0
10.3801	15	12.0914	19.1371	0.819048	0.819048	0.955556	0.955556	0	0	0	1.09141	0.137061
15	15.9357	11	19	0.819048	0.749206	0.955556	0.955556	0.937984	0	0.937984	0	0.095
15.9357	17.1053	10.062	18.905	0.749206	0.742857	0.955556	0.955556	0.0852713	0	0.0852713	0	0.094525
17.1053	17.3977	9.97674	18.8105	0.742857	0.606349	0.955556	0.955556	1.83333	0	1.83333	0	0.0940524
17.3977	20	8.14341	18.7164	0.606349	0.606349	0.955556	0.955556	0	0	0	0.143411	1.71642
20	25	8	17	0.606349	0.606349	0.955556	0.955556	0	0	0	0	0
25	30	8	17	0.606349	0.606349	0.955556	0.955556	0	0	0	2	1
30	35	6	16	0.606349	0.606349	0.955556	0.955556	0	0	0	1	0
35	37.8655	5	16	0.606349	0.606349	0.955556	0.946032	0	0.159468	0.159468	0.025	0
37.8655	38.0117	4.975	15.8405	0.606349	0.606349	0.946032	0.895238	0	0.850498	0.850498	0.024875	0
38.0117	40	4.95012	14.99	0.606349	0.606349	0.895238	0.895238	0	0	0	1.95013	0.990033
40	45	3	14	0.606349	0.606349	0.895238	0.895238	0	0	0	1	7
45	45.9064	2	7	0.606349	0.606349	0.895238	0.761905	0	1.04255	1.04255	0.01	0
45.9064	47.807	1.99	5.95745	0.606349	0.6	0.761905	0.761905	0.0208377	0	0.0208377	0	0.0297872
47.807	49.7076	1.96916	5.92766	0.6	0.6	0.761905	0.752381	0	0.0740957	0.0740957	0.00984581	0
49.7076	50	1.95932	5.85356	0.6	0.6	0.752381	0.752381	0	0	0	1.95932	4.85356

## Sheet: nar
time	arm1	arm2
0	15	22
5	13	21
10	13	20
15	11	19
20	8	17
25	8	17
30	6	16
35	5	16
40	3	14
45	2	7
50	0	1
