# Supplementary material for: Prognostic Impact of miR-34a in Head and Neck Squamous Cell Carcinoma: A Systematic Review with Meta-Analysis and Trial Sequential Analysis
Source: Int J Mol Sci. 2026 May 29;27(11):4909. doi: 10.3390/ijms27114909 (PMC13256702; doi:10.3390/ijms27114909)
Supplement: Supplementary file 1 [file ijms-27-04909-s001.zip › validation/Set 1 — Published-paper validation/mir 96 oral OS Piotrowski et al.,/KM2HR_project.json]

{
  "image_path": "C:/Users/mario/Desktop/lavori/mir-34/minor review/validation/mir 96 oral OS Piotrowski et al.,/96 os oral.png",
  "xpix_min": 89.77926267281106,
  "xpix_max": 289.6207373271889,
  "ypix_top": 70.746202764977,
  "ypix_bot": 254.81071889400923,
  "xmin": 0.0,
  "xmax": 50.0,
  "arm1": [
    [
      91.53225806451613,
      71.33053456221205
    ],
    [
      102.63456221198157,
      70.161870967742
    ],
    [
      102.63456221198157,
      81.26417511520742
    ],
    [
      106.72488479262674,
      83.01717050691246
    ],
    [
      106.72488479262674,
      93.53514285714289
    ],
    [
      129.51382488479263,
      94.70380645161293
    ],
    [
      130.68248847926267,
      104.05311520737331
    ],
    [
      153.4714285714286,
      106.3904423963134
    ],
    [
      153.4714285714286,
      116.90841474654383
    ],
    [
      158.14608294930875,
      118.07707834101387
    ],
    [
      159.3147465437788,
      143.20334562211985
    ],
    [
      280.8557603686636,
      144.3720092165899
    ]
  ],
  "arm2": [
    [
      91.53225806451613,
      71.33053456221205
    ],
    [
      129.51382488479263,
      71.91486635944705
    ],
    [
      131.2668202764977,
      78.92684792626733
    ],
    [
      241.12119815668206,
      80.67984331797237
    ],
    [
      241.70552995391705,
      90.02915207373275
    ],
    [
      273.2594470046083,
      91.1978156682028
    ],
    [
      273.2594470046083,
      114.57108755760373
    ],
    [
      288.4520737327189,
      116.32408294930877
    ]
  ],
  "N1": 15,
  "N2": 22,
  "use_nar": true,
  "nar": {
    "time": [
      0.0,
      5.0,
      10.0,
      15.0,
      20.0,
      25.0,
      30.0,
      35.0,
      40.0,
      45.0,
      50.0
    ],
    "arm1": [
      15.0,
      13.0,
      13.0,
      11.0,
      8.0,
      8.0,
      6.0,
      5.0,
      3.0,
      2.0,
      0.0
    ],
    "arm2": [
      22.0,
      21.0,
      20.0,
      19.0,
      17.0,
      17.0,
      16.0,
      16.0,
      14.0,
      7.0,
      1.0
    ]
  }
}
