# Supplementary material for: Prognostic Impact of miR-34a in Head and Neck Squamous Cell Carcinoma: A Systematic Review with Meta-Analysis and Trial Sequential Analysis
Source: Int J Mol Sci. 2026 May 29;27(11):4909. doi: 10.3390/ijms27114909 (PMC13256702; doi:10.3390/ijms27114909)
Supplement: Supplementary file 1 [file ijms-27-04909-s001.zip › validation/Set 1 — Published-paper validation/mir 96 oral OS Piotrowski et al.,/nar_piotrowski_oral_mir96.csv]

time	arm1	arm2
0	15	22
5	13	21
10	13	20
15	11	19
20	8	17
25	8	17
30	6	16
35	5	16
40	3	14
45	2	7
50	0	1
