# Supplementary material for: Prognostic Impact of miR-34a in Head and Neck Squamous Cell Carcinoma: A Systematic Review with Meta-Analysis and Trial Sequential Analysis
Source: Int J Mol Sci. 2026 May 29;27(11):4909. doi: 10.3390/ijms27114909 (PMC13256702; doi:10.3390/ijms27114909)
Supplement: Supplementary file 1 [file ijms-27-04909-s001.zip › validation/Set 2 — TCGAKM Plotter database-derived validation/TCGA mir 155 HNSCC/KM2HR_data.xlsx]

## Sheet: summary
timestamp	xmin	xmax	N1	N2	use_NAR	HR_A_vs_B	CI_low_A_vs_B	CI_high_A_vs_B	HR_B_vs_A	CI_low_B_vs_A	CI_high_B_vs_A	logHR_AB	SE	OE	V
2026-05-11 07:53	0	120	130	392	TRUE	1.52373	1.10783	2.09576	0.656285	0.477154	0.902664	0.42116	0.16263	15.9237	37.8092

## Sheet: curves
t_A	S_A	t_B	S_B
0.604534	0.990826	0.906801	1
3.6272	0.948012	6.04534	0.93578
6.34761	0.908257	9.67254	0.868502
8.76574	0.868502	12.9975	0.804281
12.3929	0.801223	17.8338	0.743119
13.602	0.770642	21.461	0.69419
16.927	0.69419	28.1108	0.651376
20.2519	0.623853	32.3426	0.629969
21.7632	0.617737	36.5743	0.611621
23.8791	0.605505	43.2242	0.584098
25.3904	0.590214	48.3627	0.577982
28.1108	0.571865	51.3854	0.553517
31.1335	0.535168	55.6171	0.541284
33.2494	0.507645	59.2443	0.510703
35.9698	0.507645	64.3829	0.492355
36.8766	0.48318	69.2191	0.449541
47.1537	0.480122	72.2418	0.425076
47.7582	0.452599	89.7733	0.412844
52.2922	0.449541	90.3778	0.394495
53.199	0.412844	91.2846	0.351682
58.0353	0.40367	96.4232	0.351682
58.6398	0.351682	96.4232	0.33945
76.7758	0.348624	110.025	0.327217
77.6826	0.284404	110.63	0.30581
84.937	0.275229	119.395	0.30581
85.5416	0.207951
101.864	0.204893
102.771	0.107034
120	0.107034

## Sheet: grid
t_prev	t_curr	R1	R2	S1_prev	S1_curr	S2_prev	S2_curr	d1	d2	d	c1	c2
0	0.604534	130	392	0.990826	0.990826	1	1	0	0	0	0.65	1.96
0.604534	0.906801	129.35	390.04	0.990826	0.990826	1	1	0	0	0	0.64675	1.9502
0.906801	3.6272	128.703	388.09	0.990826	0.948012	1	1	5.56125	0	5.56125	0	1.94045
3.6272	6.04534	123.142	386.149	0.948012	0.948012	1	0.93578	0	24.7986	24.7986	0.61571	0
6.04534	6.34761	122.526	361.351	0.948012	0.908257	0.93578	0.93578	5.1382	0	5.1382	0	1.80675
6.34761	8.76574	117.388	359.544	0.908257	0.868502	0.93578	0.93578	5.1382	0	5.1382	0	1.79772
8.76574	9.67254	112.25	357.746	0.868502	0.868502	0.93578	0.868502	0	25.7203	25.7203	0.561249	0
9.67254	12.3929	111.689	332.026	0.868502	0.801223	0.868502	0.868502	8.65194	0	8.65194	0	1.66013
12.3929	12.9975	103.037	330.366	0.801223	0.801223	0.868502	0.804281	0	24.4285	24.4285	0.515184	0
12.9975	13.602	102.522	305.937	0.801223	0.770642	0.804281	0.804281	3.91304	0	3.91304	0	1.52969
13.602	16.927	98.6085	304.408	0.770642	0.69419	0.804281	0.804281	9.78259	0	9.78259	0	1.52204
16.927	17.8338	88.8259	302.886	0.69419	0.69419	0.804281	0.743119	0	23.0331	23.0331	0.444129	0
17.8338	20	88.3818	279.853	0.69419	0.69419	0.743119	0.743119	0	0	0	24.3818	56.8525
20	20.2519	64	223	0.69419	0.623853	0.743119	0.743119	6.48458	0	6.48458	0	1.115
20.2519	21.461	57.5154	221.885	0.623853	0.623853	0.743119	0.69419	0	14.6097	14.6097	0.287577	0
21.461	21.7632	57.2278	207.275	0.623853	0.617737	0.69419	0.69419	0.561057	0	0.561057	0	1.03638
21.7632	23.8791	56.6668	206.239	0.617737	0.605505	0.69419	0.69419	1.12211	0	1.12211	0	1.03119
23.8791	25.3904	55.5447	205.208	0.605505	0.590214	0.69419	0.69419	1.40264	0	1.40264	0	1.02604
25.3904	28.1108	54.142	204.182	0.590214	0.571865	0.69419	0.651376	1.68317	12.5927	14.2759	0	0
28.1108	31.1335	52.4589	191.589	0.571865	0.535168	0.651376	0.651376	3.36634	0	3.36634	0	0.957945
31.1335	32.3426	49.0925	190.631	0.535168	0.535168	0.651376	0.629969	0	6.26487	6.26487	0.245463	0
32.3426	33.2494	48.847	184.366	0.535168	0.507645	0.629969	0.629969	2.51213	0	2.51213	0	0.921831
33.2494	35.9698	46.3349	183.444	0.507645	0.507645	0.629969	0.629969	0	0	0	0.231675	0.917222
35.9698	36.5743	46.1032	182.527	0.507645	0.507645	0.629969	0.611621	0	5.31632	5.31632	0.230516	0
36.5743	36.8766	45.8727	177.211	0.507645	0.48318	0.611621	0.611621	2.21073	0	2.21073	0	0.886054
36.8766	40	43.662	176.325	0.48318	0.48318	0.611621	0.611621	0	0	0	21.662	71.3247
40	43.2242	22	105	0.48318	0.48318	0.611621	0.584098	0	4.725	4.725	0.11	0
43.2242	47.1537	21.89	100.275	0.48318	0.480122	0.584098	0.584098	0.138544	0	0.138544	0	0.501375
47.1537	47.7582	21.7515	99.7736	0.480122	0.452599	0.584098	0.584098	1.2469	0	1.2469	0	0.498868
47.7582	48.3627	20.5046	99.2748	0.452599	0.452599	0.584098	0.577982	0	1.03953	1.03953	0.102523	0
48.3627	51.3854	20.402	98.2352	0.452599	0.452599	0.577982	0.553517	0	4.15811	4.15811	0.10201	0
51.3854	52.2922	20.3	94.0771	0.452599	0.449541	0.553517	0.553517	0.137162	0	0.137162	0	0.470386
52.2922	53.199	20.1629	93.6067	0.449541	0.412844	0.553517	0.553517	1.64595	0	1.64595	0	0.468034
53.199	55.6171	18.5169	93.1387	0.412844	0.412844	0.553517	0.541284	0	2.05831	2.05831	0.0925846	0
55.6171	58.0353	18.4243	91.0804	0.412844	0.40367	0.541284	0.541284	0.40943	0	0.40943	0	0.455402
58.0353	58.6398	18.0149	90.625	0.40367	0.351682	0.541284	0.541284	2.3201	0	2.3201	0	0.453125
58.6398	59.2443	15.6948	90.1719	0.351682	0.351682	0.541284	0.510703	0	5.09446	5.09446	0.078474	0
59.2443	60	15.6163	85.0774	0.351682	0.351682	0.510703	0.510703	0	0	0	10.6163	36.0774
60	64.3829	5	49	0.351682	0.351682	0.510703	0.492355	0	1.76048	1.76048	0.025	0
64.3829	69.2191	4.975	47.2395	0.351682	0.351682	0.492355	0.449541	0	4.10778	4.10778	0.024875	0
69.2191	72.2418	4.95012	43.1317	0.351682	0.351682	0.449541	0.425076	0	2.34731	2.34731	0.0247506	0
72.2418	76.7758	4.92537	40.7844	0.351682	0.348624	0.425076	0.425076	0.0428293	0	0.0428293	0	0.203922
76.7758	77.6826	4.88255	40.5805	0.348624	0.284404	0.425076	0.425076	0.899416	0	0.899416	0	0.202903
77.6826	80	3.98313	40.3776	0.284404	0.284404	0.425076	0.425076	0	0	0	0	17.3776
80	84.937	3.98313	23	0.284404	0.275229	0.425076	0.425076	0.128488	0	0.128488	0	0.115
84.937	85.5416	3.85464	22.885	0.275229	0.207951	0.425076	0.425076	0.942246	0	0.942246	0	0.114425
85.5416	89.7733	2.9124	22.7706	0.207951	0.207951	0.425076	0.412844	0	0.655268	0.655268	0.014562	0
89.7733	90.3778	2.89783	22.1153	0.207951	0.207951	0.412844	0.394495	0	0.982903	0.982903	0.0144892	0
90.3778	91.2846	2.88334	21.1324	0.207951	0.207951	0.394495	0.351682	0	2.29344	2.29344	0.0144167	0
91.2846	96.4232	2.86893	18.839	0.207951	0.207951	0.351682	0.33945	0	0.655268	0.655268	0.0143446	0
96.4232	100	2.85458	18.1837	0.207951	0.207951	0.33945	0.33945	0	0	0	0.854583	4.1837
100	101.864	2	14	0.207951	0.204893	0.33945	0.33945	0.0294118	0	0.0294118	0	0.07
101.864	102.771	1.97059	13.93	0.204893	0.107034	0.33945	0.33945	0.941176	0	0.941176	0	0.06965
102.771	110.025	1.02941	13.8604	0.107034	0.107034	0.33945	0.327217	0	0.499472	0.499472	0.00514706	0
110.025	110.63	1.02426	13.3609	0.107034	0.107034	0.327217	0.30581	0	0.874076	0.874076	0.00512132	0
110.63	119.395	1.01914	12.4868	0.107034	0.107034	0.30581	0.30581	0	0	0	0.00509572	0.062434
119.395	120	1.01405	12.4244	0.107034	0.107034	0.30581	0.30581	0	0	0	0.0140477	2.42437

## Sheet: nar
time	arm1	arm2
0	130	392
20	64	223
40	22	105
60	5	49
80	4	23
100	2	14
120	1	10
