# Supplementary material for: Prognostic Impact of miR-34a in Head and Neck Squamous Cell Carcinoma: A Systematic Review with Meta-Analysis and Trial Sequential Analysis
Source: Int J Mol Sci. 2026 May 29;27(11):4909. doi: 10.3390/ijms27114909 (PMC13256702; doi:10.3390/ijms27114909)
Supplement: Supplementary file 1 [file ijms-27-04909-s001.zip › validation/Set 2 — TCGAKM Plotter database-derived validation/TCGA mir 155 HNSCC/KM2HR_project.json]

{
  "image_path": "C:/Users/mario/Desktop/lavori/mir-34/minor review/validation/Set 2 \u2014 TCGAKM Plotter database-derived validation/TCGA mir 155 HNSCC/km_260511_051451_887000_6a0165cbd88f5_hsa-mir-155.png",
  "xpix_min": 358.947004608295,
  "xpix_max": 1822.541474654378,
  "ypix_top": 284.0898617511525,
  "ypix_bot": 1489.6198156682028,
  "xmin": 0.0,
  "xmax": 120.0,
  "arm1": [
    [
      366.32027649769583,
      295.1497695852536
    ],
    [
      403.1866359447005,
      346.76267281105993
    ],
    [
      436.36635944700464,
      394.6889400921659
    ],
    [
      465.8594470046083,
      442.6152073732719
    ],
    [
      510.0990783410138,
      523.721198156682
    ],
    [
      524.8456221198157,
      560.587557603687
    ],
    [
      565.3986175115208,
      652.7534562211983
    ],
    [
      605.9516129032259,
      737.5460829493088
    ],
    [
      624.3847926267281,
      744.9193548387098
    ],
    [
      650.1912442396313,
      759.6658986175116
    ],
    [
      668.6244239631337,
      778.0990783410139
    ],
    [
      701.8041474654378,
      800.2188940092167
    ],
    [
      738.6705069124425,
      844.4585253456223
    ],
    [
      764.4769585253457,
      877.6382488479264
    ],
    [
      797.6566820276498,
      877.6382488479264
    ],
    [
      808.7165898617513,
      907.13133640553
    ],
    [
      934.0622119815669,
      910.8179723502305
    ],
    [
      941.4354838709678,
      943.9976958525347
    ],
    [
      996.7350230414747,
      947.684331797235
    ],
    [
      1007.794930875576,
      991.9239631336407
    ],
    [
      1066.7811059907835,
      1002.983870967742
    ],
    [
      1074.1543778801845,
      1065.6566820276498
    ],
    [
      1295.352534562212,
      1069.3433179723504
    ],
    [
      1306.4124423963135,
      1146.76267281106
    ],
    [
      1394.8917050691246,
      1157.8225806451615
    ],
    [
      1402.2649769585255,
      1238.9285714285716
    ],
    [
      1601.3433179723504,
      1242.615207373272
    ],
    [
      1612.4032258064517,
      1360.5875576036867
    ],
    [
      1822.541474654378,
      1356.9009216589861
    ]
  ],
  "arm2": [
    [
      370.0069124423963,
      284.0898617511525
    ],
    [
      432.67972350230417,
      361.5092165898618
    ],
    [
      476.9193548387097,
      442.6152073732719
    ],
    [
      517.4723502304148,
      520.0345622119817
    ],
    [
      576.4585253456221,
      593.7672811059911
    ],
    [
      620.6981566820277,
      652.7534562211983
    ],
    [
      701.8041474654378,
      704.3663594470047
    ],
    [
      753.4170506912444,
      730.1728110599081
    ],
    [
      805.0299539170508,
      752.2926267281107
    ],
    [
      886.1359447004609,
      785.4723502304148
    ],
    [
      948.8087557603687,
      792.8456221198157
    ],
    [
      985.6751152073734,
      822.3387096774195
    ],
    [
      1037.2880184331798,
      837.0852534562214
    ],
    [
      1081.5276497695854,
      873.9516129032259
    ],
    [
      1144.200460829493,
      896.0714285714287
    ],
    [
      1203.1866359447006,
      947.684331797235
    ],
    [
      1240.052995391705,
      977.1774193548388
    ],
    [
      1453.8778801843318,
      991.9239631336407
    ],
    [
      1461.2511520737328,
      1014.0437788018435
    ],
    [
      1472.311059907834,
      1065.6566820276498
    ],
    [
      1534.983870967742,
      1061.9700460829495
    ],
    [
      1534.983870967742,
      1080.4032258064517
    ],
    [
      1700.8824884792627,
      1095.1497695852536
    ],
    [
      1708.2557603686637,
      1120.9562211981568
    ],
    [
      1815.1682027649772,
      1120.9562211981568
    ]
  ],
  "N1": 130,
  "N2": 392,
  "use_nar": true,
  "nar": {
    "time": [
      0.0,
      20.0,
      40.0,
      60.0,
      80.0,
      100.0,
      120.0
    ],
    "arm1": [
      130.0,
      64.0,
      22.0,
      5.0,
      4.0,
      2.0,
      1.0
    ],
    "arm2": [
      392.0,
      223.0,
      105.0,
      49.0,
      23.0,
      14.0,
      10.0
    ]
  }
}
