# Supplementary material for: Prognostic Impact of miR-34a in Head and Neck Squamous Cell Carcinoma: A Systematic Review with Meta-Analysis and Trial Sequential Analysis
Source: Int J Mol Sci. 2026 May 29;27(11):4909. doi: 10.3390/ijms27114909 (PMC13256702; doi:10.3390/ijms27114909)
Supplement: Supplementary file 1 [file ijms-27-04909-s001.zip › validation/Set 2 — TCGAKM Plotter database-derived validation/TCGA mir 21 HNSCC/KM2HR_data.xlsx]

## Sheet: summary
timestamp	xmin	xmax	N1	N2	use_NAR	HR_A_vs_B	CI_low_A_vs_B	CI_high_A_vs_B	HR_B_vs_A	CI_low_B_vs_A	CI_high_B_vs_A	logHR_AB	SE	OE	V
2026-05-11 07:17	0	120	235	287	TRUE	0.807646	0.61584	1.05919	1.23817	0.944115	1.6238	-0.213631	0.138336	-11.1634	52.2554

## Sheet: curves
t_A	S_A	t_B	S_B
4.09756	0.997059	3.80488	0.997059
4.97561	0.994118	11.122	0.911765
8.4878	0.952941	15.8049	0.838235
10.5366	0.923529	18.1463	0.788235
12.2927	0.885294	19.6098	0.744118
14.6341	0.852941	22.2439	0.705882
18.439	0.785294	26.9268	0.65
21.9512	0.744118	29.2683	0.632353
25.1707	0.708824	34.5366	0.594118
28.9756	0.7	38.9268	0.561765
31.3171	0.688235	43.0244	0.529412
33.3659	0.673529	46.2439	0.520588
35.7073	0.658824	48.5854	0.520588
38.0488	0.65	49.7561	0.511765
40.0976	0.647059	51.2195	0.494118
44.1951	0.641176	59.4146	0.485294
50.0488	0.641176	59.7073	0.470588
50.6341	0.629412	60.878	0.470588
52.0976	0.620588	61.7561	0.461765
53.2683	0.602941	63.5122	0.461765
55.6098	0.585294	63.5122	0.45
56.1951	0.585294	69.9512	0.447059
57.6585	0.564706	71.122	0.429412
57.9512	0.564706	72	0.411765
58.2439	0.564706	74.0488	0.394118
58.8293	0.55	74.0488	0.385294
60.5854	0.55	79.0244	0.361765
60.5854	0.532353	79.3171	0.361765
61.1707	0.517647	90.439	0.355882
67.9024	0.494118	91.3171	0.329412
68.1951	0.494118	91.6098	0.329412
68.4878	0.470588	91.9024	0.3
68.7805	0.470588	97.4634	0.291176
86.3415	0.470588	97.7561	0.261765
87.5122	0.441176	119.707	0.258824
92.1951	0.441176
92.7805	0.405882
102.146	0.405882
102.732	0.367647
110.341	0.364706
110.341	0.323529
120.585	0.311765

## Sheet: grid
t_prev	t_curr	R1	R2	S1_prev	S1_curr	S2_prev	S2_curr	d1	d2	d	c1	c2
0	3.80488	235	287	0.997059	0.997059	0.997059	0.997059	0	0	0	1.175	1.435
3.80488	4.09756	233.825	285.565	0.997059	0.997059	0.997059	0.997059	0	0	0	1.16912	1.42782
4.09756	4.97561	232.656	284.137	0.997059	0.994118	0.997059	0.997059	0.686301	0	0.686301	0	1.42069
4.97561	8.4878	231.97	282.716	0.994118	0.952941	0.997059	0.997059	9.60821	0	9.60821	0	1.41358
8.4878	10.5366	222.361	281.303	0.952941	0.923529	0.997059	0.997059	6.86301	0	6.86301	0	1.40651
10.5366	11.122	215.498	279.896	0.923529	0.923529	0.997059	0.911765	0	23.9439	23.9439	1.07749	0
11.122	12.2927	214.421	255.952	0.923529	0.885294	0.911765	0.911765	8.8773	0	8.8773	0	1.27976
12.2927	14.6341	205.544	254.673	0.885294	0.852941	0.911765	0.911765	7.51156	0	7.51156	0	1.27336
14.6341	15.8049	198.032	253.399	0.852941	0.852941	0.911765	0.838235	0	20.4354	20.4354	0.99016	0
15.8049	18.1463	197.042	232.964	0.852941	0.852941	0.838235	0.788235	0	13.8961	13.8961	0.985209	0
18.1463	18.439	196.057	219.068	0.852941	0.785294	0.788235	0.788235	15.5493	0	15.5493	0	1.09534
18.439	19.6098	180.507	217.972	0.785294	0.785294	0.788235	0.744118	0	12.2	12.2	0.902537	0
19.6098	20	179.605	205.773	0.785294	0.785294	0.744118	0.744118	0	0	0	44.6048	53.7725
20	21.9512	135	152	0.785294	0.744118	0.744118	0.744118	7.07865	0	7.07865	0	0.76
21.9512	22.2439	127.921	151.24	0.744118	0.744118	0.744118	0.705882	0	7.77123	7.77123	0.639607	0
22.2439	25.1707	127.282	143.469	0.744118	0.708824	0.705882	0.705882	6.03708	0	6.03708	0	0.717344
25.1707	26.9268	121.245	142.751	0.708824	0.708824	0.705882	0.65	0	11.3012	11.3012	0.606223	0
26.9268	28.9756	120.638	131.45	0.708824	0.7	0.65	0.65	1.50172	0	1.50172	0	0.657251
28.9756	29.2683	119.137	130.793	0.7	0.7	0.65	0.632353	0	3.55094	3.55094	0.595684	0
29.2683	31.3171	118.541	127.242	0.7	0.688235	0.632353	0.632353	1.99229	0	1.99229	0	0.63621
31.3171	33.3659	116.549	126.606	0.688235	0.673529	0.632353	0.632353	2.49036	0	2.49036	0	0.633029
33.3659	34.5366	114.058	125.973	0.673529	0.673529	0.632353	0.594118	0	7.61696	7.61696	0.570292	0
34.5366	35.7073	113.488	118.356	0.673529	0.658824	0.594118	0.594118	2.47791	0	2.47791	0	0.591779
35.7073	38.0488	111.01	117.764	0.658824	0.65	0.594118	0.594118	1.48674	0	1.48674	0	0.588821
38.0488	38.9268	109.523	117.175	0.65	0.65	0.594118	0.561765	0	6.38083	6.38083	0.547617	0
38.9268	40	108.976	110.794	0.65	0.65	0.561765	0.561765	0	0	0	45.9758	46.7944
40	40.0976	63	64	0.65	0.647059	0.561765	0.561765	0.285068	0	0.285068	0	0.32
40.0976	43.0244	62.7149	63.68	0.647059	0.647059	0.561765	0.529412	0	3.66743	3.66743	0.313575	0
43.0244	44.1951	62.4014	60.0126	0.647059	0.641176	0.529412	0.529412	0.567285	0	0.567285	0	0.300063
44.1951	46.2439	61.8341	59.7125	0.641176	0.641176	0.529412	0.520588	0	0.995208	0.995208	0.30917	0
46.2439	48.5854	61.5249	58.7173	0.641176	0.641176	0.520588	0.520588	0	0	0	0.307625	0.293586
48.5854	49.7561	61.2173	58.4237	0.641176	0.641176	0.520588	0.511765	0	0.990232	0.990232	0.306086	0
49.7561	50.0488	60.9112	57.4335	0.641176	0.641176	0.511765	0.511765	0	0	0	0.304556	0.287167
50.0488	50.6341	60.6066	57.1463	0.641176	0.629412	0.511765	0.511765	1.11205	0	1.11205	0	0.285732
50.6341	51.2195	59.4946	56.8606	0.629412	0.629412	0.511765	0.494118	0	1.96071	1.96071	0.297473	0
51.2195	52.0976	59.1971	54.8999	0.629412	0.620588	0.494118	0.494118	0.829866	0	0.829866	0	0.274499
52.0976	53.2683	58.3672	54.6254	0.620588	0.602941	0.494118	0.494118	1.65973	0	1.65973	0	0.273127
53.2683	55.6098	56.7075	54.3522	0.602941	0.585294	0.494118	0.494118	1.65973	0	1.65973	0	0.271761
55.6098	56.1951	55.0478	54.0805	0.585294	0.585294	0.494118	0.494118	0	0	0	0.275239	0.270402
56.1951	57.6585	54.7725	53.8101	0.585294	0.564706	0.494118	0.494118	1.92667	0	1.92667	0	0.26905
57.6585	57.9512	52.8459	53.541	0.564706	0.564706	0.494118	0.494118	0	0	0	0.264229	0.267705
57.9512	58.2439	52.5816	53.2733	0.564706	0.564706	0.494118	0.494118	0	0	0	0.262908	0.266367
58.2439	58.8293	52.3187	53.007	0.564706	0.55	0.494118	0.494118	1.36247	0	1.36247	0	0.265035
58.8293	59.4146	50.9563	52.7419	0.55	0.55	0.494118	0.485294	0	0.94182	0.94182	0.254781	0
59.4146	59.7073	50.7015	51.8001	0.55	0.55	0.485294	0.470588	0	1.5697	1.5697	0.253507	0
59.7073	60	50.448	50.2304	0.55	0.55	0.470588	0.470588	0	0	0	26.448	20.2304
60	60.5854	24	30	0.55	0.532353	0.470588	0.470588	0.770053	0	0.770053	0	0.15
60.5854	60.878	23.2299	29.85	0.532353	0.532353	0.470588	0.470588	0	0	0	0.11615	0.14925
60.878	61.1707	23.1138	29.7007	0.532353	0.517647	0.470588	0.470588	0.638503	0	0.638503	0	0.148504
61.1707	61.7561	22.4753	29.5522	0.517647	0.517647	0.470588	0.461765	0	0.554105	0.554105	0.112376	0
61.7561	63.5122	22.3629	28.9981	0.517647	0.517647	0.461765	0.45	0	0.738806	0.738806	0.111815	0
63.5122	67.9024	22.2511	28.2593	0.517647	0.494118	0.45	0.45	1.01141	0	1.01141	0	0.141297
67.9024	68.1951	21.2397	28.118	0.494118	0.494118	0.45	0.45	0	0	0	0.106198	0.14059
68.1951	68.4878	21.1335	27.9774	0.494118	0.470588	0.45	0.45	1.00636	0	1.00636	0	0.139887
68.4878	68.7805	20.1271	27.8376	0.470588	0.470588	0.45	0.45	0	0	0	0.100636	0.139188
68.7805	69.9512	20.0265	27.6984	0.470588	0.470588	0.45	0.447059	0	0.181035	0.181035	0.100132	0
69.9512	71.122	19.9264	27.5173	0.470588	0.470588	0.447059	0.429412	0	1.08621	1.08621	0.0996318	0
71.122	72	19.8267	26.4311	0.470588	0.470588	0.429412	0.411765	0	1.08621	1.08621	0.0991337	0
72	74.0488	19.7276	25.3449	0.470588	0.470588	0.411765	0.385294	0	1.62932	1.62932	0.098638	0
74.0488	79.0244	19.629	23.7156	0.470588	0.470588	0.385294	0.361765	0	1.44828	1.44828	0.0981448	0
79.0244	79.3171	19.5308	22.2673	0.470588	0.470588	0.361765	0.361765	0	0	0	0.0976541	0.111337
79.3171	80	19.4332	22.156	0.470588	0.470588	0.361765	0.361765	0	0	0	3.43316	11.156
80	86.3415	16	11	0.470588	0.470588	0.361765	0.361765	0	0	0	0.08	0.055
86.3415	87.5122	15.92	10.945	0.470588	0.441176	0.361765	0.361765	0.995	0	0.995	0	0.054725
87.5122	90.439	14.925	10.8903	0.441176	0.441176	0.361765	0.355882	0	0.177078	0.177078	0.074625	0
90.439	91.3171	14.8504	10.7132	0.441176	0.441176	0.355882	0.329412	0	0.796849	0.796849	0.0742519	0
91.3171	91.6098	14.7761	9.91635	0.441176	0.441176	0.329412	0.329412	0	0	0	0.0738806	0.0495817
91.6098	91.9024	14.7022	9.86677	0.441176	0.441176	0.329412	0.3	0	0.880961	0.880961	0.0735112	0
91.9024	92.1951	14.6287	8.9858	0.441176	0.441176	0.3	0.3	0	0	0	0.0731437	0.044929
92.1951	92.7805	14.5556	8.94088	0.441176	0.405882	0.3	0.3	1.16445	0	1.16445	0	0.0447044
92.7805	97.4634	13.3911	8.89617	0.405882	0.405882	0.3	0.291176	0	0.261652	0.261652	0.0669557	0
97.4634	97.7561	13.3242	8.63452	0.405882	0.405882	0.291176	0.261765	0	0.872174	0.872174	0.0666209	0
97.7561	100	13.2576	7.76235	0.405882	0.405882	0.261765	0.261765	0	0	0	4.25756	0.762346
100	102.146	9	7	0.405882	0.405882	0.261765	0.261765	0	0	0	0.045	0.035
102.146	102.732	8.955	6.965	0.405882	0.367647	0.261765	0.261765	0.843587	0	0.843587	0	0.034825
102.732	110.341	8.11141	6.93018	0.367647	0.323529	0.261765	0.261765	0.97337	0	0.97337	0	0.0346509
110.341	119.707	7.13804	6.89552	0.323529	0.323529	0.261765	0.258824	0	0.0774778	0.0774778	0.0356902	0
119.707	120	7.10235	6.81805	0.323529	0.323529	0.258824	0.258824	0	0	0	2.10235	0.818046
120	120.585	5	6	0.323529	0.311765	0.258824	0.258824	0.181818	0	0.181818	0	0.03

## Sheet: nar
time	arm1	arm2
0	235	287
20	135	152
40	63	64
60	24	30
80	16	11
100	9	7
120	5	6
