# Supplementary material for: Prognostic Impact of miR-34a in Head and Neck Squamous Cell Carcinoma: A Systematic Review with Meta-Analysis and Trial Sequential Analysis
Source: Int J Mol Sci. 2026 May 29;27(11):4909. doi: 10.3390/ijms27114909 (PMC13256702; doi:10.3390/ijms27114909)
Supplement: Supplementary file 1 [file ijms-27-04909-s001.zip › validation/Set 2 — TCGAKM Plotter database-derived validation/TCGA mir 21 HNSCC/KM2HR_project.json]

{
  "image_path": "C:/Users/mario/Desktop/lavori/mir-34/minor review/validation/Set 2 \u2014 TCGAKM Plotter database-derived validation/TCGA mir 21 HNSCC/km_260511_050121_994000_6a0162a1f2b1c_hsa-mir-21.png",
  "xpix_min": 307.33410138248854,
  "xpix_max": 1818.8548387096776,
  "ypix_top": 284.0898617511525,
  "ypix_bot": 1537.5460829493088,
  "xmin": 0.0,
  "xmax": 120.0,
  "arm1": [
    [
      358.947004608295,
      287.77649769585287
    ],
    [
      370.0069124423963,
      291.4631336405532
    ],
    [
      414.2465437788018,
      343.0760368663596
    ],
    [
      440.0529953917051,
      379.9423963133645
    ],
    [
      462.1728110599078,
      427.8686635944705
    ],
    [
      491.6658986175116,
      468.4216589861753
    ],
    [
      539.5921658986176,
      553.2142857142858
    ],
    [
      583.831797235023,
      604.8271889400921
    ],
    [
      624.3847926267281,
      649.0668202764978
    ],
    [
      672.3110599078341,
      660.1267281105993
    ],
    [
      701.8041474654378,
      674.8732718894012
    ],
    [
      727.610599078341,
      693.3064516129034
    ],
    [
      757.1036866359448,
      711.7396313364056
    ],
    [
      786.5967741935485,
      722.7995391705072
    ],
    [
      812.4032258064517,
      726.4861751152075
    ],
    [
      864.016129032258,
      733.8594470046085
    ],
    [
      937.7488479262674,
      733.8594470046085
    ],
    [
      945.1221198156684,
      748.6059907834103
    ],
    [
      963.5552995391706,
      759.6658986175116
    ],
    [
      978.3018433179725,
      781.7857142857144
    ],
    [
      1015.168202764977,
      781.7857142857144
    ],
    [
      1007.794930875576,
      803.9055299539173
    ],
    [
      1037.2880184331798,
      811.2788018433182
    ],
    [
      1033.6013824884794,
      829.7119815668204
    ],
    [
      1040.9746543778804,
      829.7119815668204
    ],
    [
      1048.347926267281,
      848.1451612903227
    ],
    [
      1070.467741935484,
      844.4585253456223
    ],
    [
      1070.467741935484,
      870.2649769585255
    ],
    [
      1077.8410138248848,
      888.6981566820277
    ],
    [
      1166.3202764976959,
      899.7580645161293
    ],
    [
      1162.6336405529955,
      918.1912442396315
    ],
    [
      1173.6935483870968,
      921.8778801843318
    ],
    [
      1170.0069124423965,
      947.684331797235
    ],
    [
      1394.8917050691246,
      943.9976958525347
    ],
    [
      1409.6382488479264,
      984.5506912442397
    ],
    [
      1468.6244239631337,
      980.8640552995394
    ],
    [
      1475.9976958525347,
      1028.7903225806454
    ],
    [
      1593.9700460829495,
      1028.7903225806454
    ],
    [
      1601.3433179723504,
      1076.7165898617511
    ],
    [
      1697.1958525345624,
      1080.4032258064517
    ],
    [
      1697.1958525345624,
      1132.016129032258
    ],
    [
      1826.2281105990783,
      1146.76267281106
    ]
  ],
  "arm2": [
    [
      355.26036866359453,
      287.77649769585287
    ],
    [
      447.42626728110605,
      394.6889400921659
    ],
    [
      506.41244239631334,
      486.85483870967755
    ],
    [
      535.905529953917,
      549.5276497695854
    ],
    [
      554.3387096774193,
      604.8271889400921
    ],
    [
      587.5184331797236,
      652.7534562211983
    ],
    [
      646.5046082949309,
      722.7995391705072
    ],
    [
      675.9976958525347,
      744.9193548387098
    ],
    [
      742.3571428571429,
      792.8456221198157
    ],
    [
      797.6566820276498,
      833.3986175115208
    ],
    [
      849.2695852534564,
      873.9516129032259
    ],
    [
      889.8225806451615,
      885.0115207373274
    ],
    [
      919.315668202765,
      885.0115207373274
    ],
    [
      934.0622119815669,
      896.0714285714287
    ],
    [
      952.4953917050691,
      918.1912442396315
    ],
    [
      1055.721198156682,
      929.2511520737328
    ],
    [
      1059.4078341013826,
      947.684331797235
    ],
    [
      1074.1543778801845,
      947.684331797235
    ],
    [
      1085.2142857142858,
      958.7442396313365
    ],
    [
      1107.3341013824886,
      958.7442396313365
    ],
    [
      1107.3341013824886,
      973.4907834101384
    ],
    [
      1188.4400921658987,
      977.1774193548388
    ],
    [
      1203.1866359447006,
      999.2972350230416
    ],
    [
      1214.2465437788019,
      1021.4170506912444
    ],
    [
      1240.052995391705,
      1043.536866359447
    ],
    [
      1240.052995391705,
      1054.5967741935485
    ],
    [
      1306.4124423963135,
      1061.9700460829495
    ],
    [
      1302.725806451613,
      1084.089861751152
    ],
    [
      1446.504608294931,
      1091.463133640553
    ],
    [
      1457.5645161290324,
      1124.642857142857
    ],
    [
      1461.2511520737328,
      1124.642857142857
    ],
    [
      1464.9377880184334,
      1161.5092165898618
    ],
    [
      1534.983870967742,
      1172.569124423963
    ],
    [
      1538.6705069124425,
      1209.4354838709678
    ],
    [
      1815.1682027649772,
      1213.1221198156682
    ]
  ],
  "N1": 235,
  "N2": 287,
  "use_nar": true,
  "nar": {
    "time": [
      0.0,
      20.0,
      40.0,
      60.0,
      80.0,
      100.0,
      120.0
    ],
    "arm1": [
      235.0,
      135.0,
      63.0,
      24.0,
      16.0,
      9.0,
      5.0
    ],
    "arm2": [
      287.0,
      152.0,
      64.0,
      30.0,
      11.0,
      7.0,
      6.0
    ]
  }
}
