# Supplementary material for: Prognostic Impact of miR-34a in Head and Neck Squamous Cell Carcinoma: A Systematic Review with Meta-Analysis and Trial Sequential Analysis
Source: Int J Mol Sci. 2026 May 29;27(11):4909. doi: 10.3390/ijms27114909 (PMC13256702; doi:10.3390/ijms27114909)
Supplement: Supplementary file 1 [file ijms-27-04909-s001.zip › validation/Set 2 — TCGAKM Plotter database-derived validation/TCGA mir 31 HNSCC/KM2HR_data.xlsx]

## Sheet: summary
timestamp	xmin	xmax	N1	N2	use_NAR	HR_A_vs_B	CI_low_A_vs_B	CI_high_A_vs_B	HR_B_vs_A	CI_low_B_vs_A	CI_high_B_vs_A	logHR_AB	SE	OE	V
2026-05-11 08:03	0	60	185	337	TRUE	0.818905	0.617565	1.08589	1.22114	0.920906	1.61926	-0.199787	0.143972	-9.63861	48.2444

## Sheet: curves
t_A	S_A	t_B	S_B
-0.152284	1	0	0.993846
1.82741	1	3.35025	0.963077
3.35025	0.975385	5.48223	0.950769
5.48223	0.947692	6.54822	0.923077
7.91878	0.923077	8.22335	0.892308
9.13706	0.901538	10.8122	0.852308
10.203	0.876923	11.8782	0.824615
10.9645	0.861538	12.9442	0.790769
12.6396	0.843077	14.0102	0.756923
14.0102	0.833846	16.1421	0.72
15.533	0.809231	19.3401	0.683077
16.2944	0.787692	20.8629	0.658462
17.665	0.772308	22.6904	0.636923
17.9695	0.763077	25.736	0.627692
19.1878	0.747692	27.7157	0.612308
20.7107	0.744615	29.8477	0.596923
21.7766	0.735385	31.8274	0.587692
23.9086	0.716923	33.9594	0.581538
25.2792	0.707692	35.4822	0.563077
27.5635	0.692308	36.5482	0.550769
29.3909	0.673846	39.5939	0.529231
31.2183	0.673846	46.4467	0.529231
31.9797	0.661538	47.5127	0.513846
33.0457	0.646154	48.8832	0.507692
35.9391	0.646154	49.9492	0.492308
36.3959	0.627692	54.5178	0.489231
42.9442	0.618462	54.9746	0.48
42.9442	0.606154	56.802	0.48
46.2944	0.606154	57.2589	0.461538
46.9036	0.593846	60	0.455385
48.4264	0.593846
48.5787	0.584615
52.5381	0.584615
52.8426	0.569231
55.2792	0.566154
56.1929	0.544615
58.1726	0.538462
58.3249	0.52
58.6294	0.513846
59.0863	0.498462
60.1523	0.498462

## Sheet: grid
t_prev	t_curr	R1	R2	S1_prev	S1_curr	S2_prev	S2_curr	d1	d2	d	c1	c2
-0.152284	0	185	337	1	1	0.993846	0.993846	0	0	0	0	0
0	1.82741	185	337	1	1	0.993846	0.993846	0	0	0	0.925	1.685
1.82741	3.35025	184.075	335.315	1	0.975385	0.993846	0.963077	4.53108	10.3813	14.9123	0	0
3.35025	5.48223	179.544	324.934	0.975385	0.947692	0.963077	0.950769	5.09746	4.15251	9.24997	0	0
5.48223	6.54822	174.446	320.781	0.947692	0.947692	0.950769	0.923077	0	9.34314	9.34314	0.872232	0
6.54822	7.91878	173.574	311.438	0.947692	0.923077	0.923077	0.923077	4.50842	0	4.50842	0	1.55719
7.91878	8.22335	169.066	309.881	0.923077	0.923077	0.923077	0.892308	0	10.3294	10.3294	0.845329	0
8.22335	9.13706	168.22	299.552	0.923077	0.901538	0.892308	0.892308	3.92514	0	3.92514	0	1.49776
9.13706	10	164.295	298.054	0.901538	0.901538	0.892308	0.892308	0	0	0	11.2953	24.0538
10	10.203	153	274	0.901538	0.876923	0.892308	0.892308	4.17747	0	4.17747	0	1.37
10.203	10.8122	148.823	272.63	0.876923	0.876923	0.892308	0.852308	0	12.2213	12.2213	0.744113	0
10.8122	10.9645	148.078	260.409	0.876923	0.861538	0.852308	0.852308	2.59787	0	2.59787	0	1.30204
10.9645	11.8782	145.481	259.107	0.861538	0.861538	0.852308	0.824615	0	8.41863	8.41863	0.727403	0
11.8782	12.6396	144.753	250.688	0.861538	0.843077	0.824615	0.824615	3.10185	0	3.10185	0	1.25344
12.6396	12.9442	141.651	249.435	0.843077	0.843077	0.824615	0.790769	0	10.238	10.238	0.708256	0
12.9442	14.0102	140.943	239.197	0.843077	0.833846	0.790769	0.756923	1.54317	10.238	11.7812	0	0
14.0102	15.533	139.4	228.959	0.833846	0.809231	0.756923	0.756923	4.11513	0	4.11513	0	1.14479
15.533	16.1421	135.285	227.814	0.809231	0.809231	0.756923	0.72	0	11.1129	11.1129	0.676424	0
16.1421	16.2944	134.608	216.701	0.809231	0.787692	0.72	0.72	3.58273	0	3.58273	0	1.0835
16.2944	17.665	131.026	215.617	0.787692	0.772308	0.72	0.72	2.55909	0	2.55909	0	1.07809
17.665	17.9695	128.466	214.539	0.772308	0.763077	0.72	0.72	1.53546	0	1.53546	0	1.0727
17.9695	19.1878	126.931	213.467	0.763077	0.747692	0.72	0.72	2.55909	0	2.55909	0	1.06733
19.1878	19.3401	124.372	212.399	0.747692	0.747692	0.72	0.683077	0	10.8923	10.8923	0.62186	0
19.3401	20	123.75	201.507	0.747692	0.747692	0.683077	0.683077	0	0	0	12.7501	25.507
20	20.7107	111	176	0.747692	0.744615	0.683077	0.683077	0.45679	0	0.45679	0	0.88
20.7107	20.8629	110.543	175.12	0.744615	0.744615	0.683077	0.658462	0	6.31063	6.31063	0.552716	0
20.8629	21.7766	109.99	168.809	0.744615	0.735385	0.658462	0.658462	1.36352	0	1.36352	0	0.844047
21.7766	22.6904	108.627	167.965	0.735385	0.735385	0.658462	0.636923	0	5.49419	5.49419	0.543135	0
22.6904	23.9086	108.084	162.471	0.735385	0.716923	0.636923	0.636923	2.7134	0	2.7134	0	0.812356
23.9086	25.2792	105.37	161.659	0.716923	0.707692	0.636923	0.636923	1.3567	0	1.3567	0	0.808294
25.2792	25.736	104.014	160.85	0.707692	0.707692	0.636923	0.627692	0	2.33117	2.33117	0.520069	0
25.736	27.5635	103.494	158.519	0.707692	0.692308	0.627692	0.627692	2.24986	0	2.24986	0	0.792597
27.5635	27.7157	101.244	157.727	0.692308	0.692308	0.627692	0.612308	0	3.86585	3.86585	0.506219	0
27.7157	29.3909	100.738	153.861	0.692308	0.673846	0.612308	0.612308	2.68634	0	2.68634	0	0.769304
29.3909	29.8477	98.0513	153.092	0.673846	0.673846	0.612308	0.596923	0	3.84652	3.84652	0.490256	0
29.8477	30	97.561	149.245	0.673846	0.673846	0.596923	0.596923	0	0	0	18.561	37.245
30	31.2183	79	112	0.673846	0.673846	0.596923	0.596923	0	0	0	0.395	0.56
31.2183	31.8274	78.605	111.44	0.673846	0.673846	0.596923	0.587692	0	1.7233	1.7233	0.393025	0
31.8274	31.9797	78.212	109.717	0.673846	0.661538	0.587692	0.587692	1.42853	0	1.42853	0	0.548584
31.9797	33.0457	76.7834	109.168	0.661538	0.646154	0.587692	0.587692	1.78566	0	1.78566	0	0.545841
33.0457	33.9594	74.9978	108.622	0.646154	0.646154	0.587692	0.581538	0	1.13741	1.13741	0.374989	0
33.9594	35.4822	74.6228	107.485	0.646154	0.646154	0.581538	0.563077	0	3.41222	3.41222	0.373114	0
35.4822	35.9391	74.2497	104.073	0.646154	0.646154	0.563077	0.563077	0	0	0	0.371248	0.520363
35.9391	36.3959	73.8784	103.552	0.646154	0.627692	0.563077	0.563077	2.11081	0	2.11081	0	0.517761
36.3959	36.5482	71.7676	103.035	0.627692	0.627692	0.563077	0.550769	0	2.25212	2.25212	0.358838	0
36.5482	39.5939	71.4088	100.782	0.627692	0.627692	0.550769	0.529231	0	3.94121	3.94121	0.357044	0
39.5939	40	71.0517	96.8412	0.627692	0.627692	0.529231	0.529231	0	0	0	18.0517	22.8412
40	42.9442	53	74	0.627692	0.606154	0.529231	0.529231	1.81863	0	1.81863	0	0.37
42.9442	46.2944	51.1814	73.63	0.606154	0.606154	0.529231	0.529231	0	0	0	0.255907	0.36815
46.2944	46.4467	50.9255	73.2618	0.606154	0.606154	0.529231	0.529231	0	0	0	0.254627	0.366309
46.4467	46.9036	50.6708	72.8955	0.606154	0.593846	0.529231	0.529231	1.02885	0	1.02885	0	0.364478
46.9036	47.5127	49.642	72.5311	0.593846	0.593846	0.529231	0.513846	0	2.10846	2.10846	0.24821	0
47.5127	48.4264	49.3938	70.4226	0.593846	0.593846	0.513846	0.513846	0	0	0	0.246969	0.352113
48.4264	48.5787	49.1468	70.0705	0.593846	0.584615	0.513846	0.513846	0.76394	0	0.76394	0	0.350352
48.5787	48.8832	48.3829	69.7201	0.584615	0.584615	0.513846	0.507692	0	0.834972	0.834972	0.241914	0
48.8832	49.9492	48.141	68.8852	0.584615	0.584615	0.507692	0.492308	0	2.08743	2.08743	0.240705	0
49.9492	50	47.9003	66.7977	0.584615	0.584615	0.492308	0.492308	0	0	0	9.90025	16.7977
50	52.5381	38	50	0.584615	0.584615	0.492308	0.492308	0	0	0	0.19	0.25
52.5381	52.8426	37.81	49.75	0.584615	0.569231	0.492308	0.492308	0.995	0	0.995	0	0.24875
52.8426	54.5178	36.815	49.5012	0.569231	0.569231	0.492308	0.489231	0	0.309383	0.309383	0.184075	0
54.5178	54.9746	36.6309	49.1919	0.569231	0.569231	0.489231	0.48	0	0.928148	0.928148	0.183155	0
54.9746	55.2792	36.4478	48.2637	0.569231	0.566154	0.48	0.48	0.197015	0	0.197015	0	0.241319
55.2792	56.1929	36.2508	48.0224	0.566154	0.544615	0.48	0.48	1.3791	0	1.3791	0	0.240112
56.1929	56.802	34.8717	47.7823	0.544615	0.544615	0.48	0.48	0	0	0	0.174358	0.238911
56.802	57.2589	34.6973	47.5434	0.544615	0.544615	0.48	0.461538	0	1.82859	1.82859	0.173486	0
57.2589	58.1726	34.5238	45.7148	0.544615	0.538462	0.461538	0.461538	0.3901	0	0.3901	0	0.228574
58.1726	58.3249	34.1337	45.4862	0.538462	0.52	0.461538	0.461538	1.1703	0	1.1703	0	0.227431
58.3249	58.6294	32.9634	45.2588	0.52	0.513846	0.461538	0.461538	0.3901	0	0.3901	0	0.226294
58.6294	59.0863	32.5733	45.0325	0.513846	0.498462	0.461538	0.461538	0.975249	0	0.975249	0	0.225162
59.0863	60	31.5981	44.8073	0.498462	0.498462	0.461538	0.455385	0	0.597431	0.597431	13.5981	8.20989
60	60.1523	18	36	0.498462	0.498462	0.455385	0.455385	0	0	0	0.09	0.18

## Sheet: nar
time	arm1	arm2
0	185	337
10	153	274
20	111	176
30	79	112
40	53	74
50	38	50
60	18	36
