# Supplementary material for: Prognostic Impact of miR-34a in Head and Neck Squamous Cell Carcinoma: A Systematic Review with Meta-Analysis and Trial Sequential Analysis
Source: Int J Mol Sci. 2026 May 29;27(11):4909. doi: 10.3390/ijms27114909 (PMC13256702; doi:10.3390/ijms27114909)
Supplement: Supplementary file 1 [file ijms-27-04909-s001.zip › validation/Set 2 — TCGAKM Plotter database-derived validation/TCGA mir 31 HNSCC/KM2HR_project.json]

{
  "image_path": "C:/Users/mario/Desktop/lavori/mir-34/minor review/validation/Set 2 \u2014 TCGAKM Plotter database-derived validation/TCGA mir 31 HNSCC/km_260511_055035_861700_6a016e2bd25ee_hsa-mir-31.png",
  "xpix_min": 366.32027649769583,
  "xpix_max": 1818.8548387096776,
  "ypix_top": 287.77649769585287,
  "ypix_bot": 1485.9331797235022,
  "xmin": 0.0,
  "xmax": 60.0,
  "arm1": [
    [
      362.63364055299536,
      284.0898617511525
    ],
    [
      410.55990783410135,
      287.77649769585287
    ],
    [
      447.42626728110605,
      317.2695852534566
    ],
    [
      499.0391705069125,
      350.44930875576074
    ],
    [
      558.0253456221199,
      379.9423963133645
    ],
    [
      587.5184331797236,
      405.74884792626744
    ],
    [
      613.3248847926268,
      435.2419354838712
    ],
    [
      631.758064516129,
      453.67511520737344
    ],
    [
      672.3110599078341,
      475.79493087557603
    ],
    [
      705.4907834101384,
      486.85483870967755
    ],
    [
      742.3571428571429,
      516.3479262672813
    ],
    [
      760.7903225806454,
      542.1543778801847
    ],
    [
      793.9700460829495,
      560.587557603687
    ],
    [
      801.3433179723504,
      571.647465437788
    ],
    [
      830.8364055299539,
      590.0806451612907
    ],
    [
      867.7027649769586,
      593.7672811059911
    ],
    [
      893.5092165898618,
      604.8271889400921
    ],
    [
      945.1221198156684,
      626.9470046082952
    ],
    [
      978.3018433179725,
      638.0069124423965
    ],
    [
      1033.6013824884794,
      656.4400921658987
    ],
    [
      1077.8410138248848,
      678.5599078341015
    ],
    [
      1122.0806451612905,
      678.5599078341015
    ],
    [
      1140.5138248847927,
      693.3064516129034
    ],
    [
      1166.3202764976959,
      711.7396313364056
    ],
    [
      1236.3663594470047,
      708.0529953917053
    ],
    [
      1247.426267281106,
      733.8594470046085
    ],
    [
      1405.9516129032259,
      744.9193548387098
    ],
    [
      1405.9516129032259,
      759.6658986175116
    ],
    [
      1487.057603686636,
      748.6059907834103
    ],
    [
      1501.8041474654378,
      774.4124423963135
    ],
    [
      1538.6705069124425,
      770.7258064516132
    ],
    [
      1542.357142857143,
      785.4723502304148
    ],
    [
      1638.2096774193549,
      781.7857142857144
    ],
    [
      1645.5829493087558,
      803.9055299539173
    ],
    [
      1704.5691244239633,
      807.5921658986176
    ],
    [
      1726.688940092166,
      833.3986175115208
    ],
    [
      1774.615207373272,
      840.7718894009217
    ],
    [
      1778.3018433179723,
      862.8917050691246
    ],
    [
      1785.6751152073734,
      870.2649769585255
    ],
    [
      1796.735023041475,
      888.6981566820277
    ],
    [
      1822.541474654378,
      885.0115207373274
    ]
  ],
  "arm2": [
    [
      366.32027649769583,
      295.1497695852536
    ],
    [
      447.42626728110605,
      332.0161290322585
    ],
    [
      499.0391705069125,
      346.76267281105993
    ],
    [
      524.8456221198157,
      379.9423963133645
    ],
    [
      565.3986175115208,
      416.80875576036897
    ],
    [
      628.0714285714287,
      464.73502304147496
    ],
    [
      653.8778801843318,
      497.9147465437791
    ],
    [
      679.684331797235,
      538.4677419354839
    ],
    [
      705.4907834101384,
      579.0207373271892
    ],
    [
      757.1036866359448,
      623.2603686635946
    ],
    [
      834.5230414746545,
      667.5000000000002
    ],
    [
      871.389400921659,
      696.9930875576038
    ],
    [
      915.6290322580646,
      722.7995391705072
    ],
    [
      989.3617511520738,
      733.8594470046085
    ],
    [
      1037.2880184331798,
      752.2926267281107
    ],
    [
      1088.9009216589864,
      770.7258064516132
    ],
    [
      1136.8271889400924,
      781.7857142857144
    ],
    [
      1188.4400921658987,
      789.1589861751154
    ],
    [
      1225.3064516129034,
      811.2788018433182
    ],
    [
      1251.1129032258066,
      826.0253456221199
    ],
    [
      1324.8456221198157,
      851.8317972350233
    ],
    [
      1490.7442396313365,
      851.8317972350233
    ],
    [
      1516.5506912442397,
      870.2649769585255
    ],
    [
      1549.7304147465438,
      877.6382488479264
    ],
    [
      1575.536866359447,
      896.0714285714287
    ],
    [
      1686.1359447004609,
      899.7580645161293
    ],
    [
      1697.1958525345624,
      910.8179723502305
    ],
    [
      1741.4354838709678,
      910.8179723502305
    ],
    [
      1752.4953917050693,
      932.9377880184334
    ],
    [
      1818.8548387096776,
      940.3110599078343
    ]
  ],
  "N1": 185,
  "N2": 337,
  "use_nar": true,
  "nar": {
    "time": [
      0.0,
      10.0,
      20.0,
      30.0,
      40.0,
      50.0,
      60.0
    ],
    "arm1": [
      185.0,
      153.0,
      111.0,
      79.0,
      53.0,
      38.0,
      18.0
    ],
    "arm2": [
      337.0,
      274.0,
      176.0,
      112.0,
      74.0,
      50.0,
      36.0
    ]
  }
}
