# Supplementary material for: Prognostic Impact of miR-34a in Head and Neck Squamous Cell Carcinoma: A Systematic Review with Meta-Analysis and Trial Sequential Analysis
Source: Int J Mol Sci. 2026 May 29;27(11):4909. doi: 10.3390/ijms27114909 (PMC13256702; doi:10.3390/ijms27114909)
Supplement: Supplementary file 1 [file ijms-27-04909-s001.zip › validation/Set 2 — TCGAKM Plotter database-derived validation/TCGA mir 31 HNSCC/V10_KMPlotter_TCGA_HNSCC_hsa_mir_31_OS_60m_NAR_months.csv]

time	arm1	arm2
0	185	337
10	153	274
20	111	176
30	79	112
40	53	74
50	38	50
60	18	36
