# Supplementary material for: Prognostic Impact of miR-34a in Head and Neck Squamous Cell Carcinoma: A Systematic Review with Meta-Analysis and Trial Sequential Analysis
Source: Int J Mol Sci. 2026 May 29;27(11):4909. doi: 10.3390/ijms27114909 (PMC13256702; doi:10.3390/ijms27114909)
Supplement: Supplementary file 1 [file ijms-27-04909-s001.zip › validation/Set 2 — TCGAKM Plotter database-derived validation/TGCA mir 100 HNSCC/KM2HR_data.xlsx]

## Sheet: summary
timestamp	xmin	xmax	N1	N2	use_NAR	HR_A_vs_B	CI_low_A_vs_B	CI_high_A_vs_B	HR_B_vs_A	CI_low_B_vs_A	CI_high_B_vs_A	logHR_AB	SE	OE	V
2026-05-12 08:15	0	60	139	383	TRUE	0.551358	0.40609	0.748591	1.81371	1.33584	2.46251	-0.595372	0.156025	-24.4568	41.0782

## Sheet: curves
t_A	S_A	t_B	S_B
0.11215	0.993228	0.11215	1
0.560748	0.993228	2.57944	0.979684
1.34579	0.986456	5.83178	0.939052
2.13084	0.979684	7.85047	0.905192
3.47664	0.963883	9.53271	0.873589
4.26168	0.952596	10.5421	0.848758
4.93458	0.945824	11.7757	0.832957
6.16822	0.93228	12.8972	0.812641
7.17757	0.923251	13.7944	0.785553
7.96262	0.916479	14.8037	0.75395
8.63551	0.907449	15.7009	0.738149
9.08411	0.89842	16.486	0.722348
10.5421	0.891648	17.6075	0.697517
11.215	0.869074	18.9533	0.670429
11.4393	0.86456	20.8598	0.647856
11.6636	0.853273	22.5421	0.629797
12.1121	0.846501	23.215	0.620767
12.3364	0.837472	25.1215	0.607223
13.0093	0.823928	27.2523	0.600451
13.2336	0.817156	29.0467	0.58465
18.2804	0.814898	30.0561	0.573363
18.729	0.803612	31.6262	0.562077
24.1121	0.79684	33.3084	0.55079
24.2243	0.785553	34.8785	0.541761
26.6916	0.783296	36	0.537246
27.1402	0.772009	36.4486	0.530474
32.4112	0.772009	37.2336	0.521445
32.6355	0.751693	39.7009	0.514673
32.8598	0.742664	40.2617	0.507901
54.5047	0.731377	42.8411	0.505643
54.8411	0.699774	43.0654	0.501129
58.5421	0.68623	46.5421	0.501129
58.9907	0.654628	47.4393	0.485327
60.1121	0.641084	48.6729	0.474041

## Sheet: grid
t_prev	t_curr	R1	R2	S1_prev	S1_curr	S2_prev	S2_curr	d1	d2	d	c1	c2
0	0.11215	139	383	0.993228	0.993228	1	1	0	0	0	0.695	1.915
0.11215	0.560748	138.305	381.085	0.993228	0.993228	1	1	0	0	0	0.691525	1.90542
0.560748	1.34579	137.613	379.18	0.993228	0.986456	1	1	0.938274	0	0.938274	0	1.8959
1.34579	2.13084	136.675	377.284	0.986456	0.979684	1	1	0.938274	0	0.938274	0	1.88642
2.13084	2.57944	135.737	375.397	0.979684	0.979684	1	0.979684	0	7.62658	7.62658	0.678685	0
2.57944	3.47664	135.058	367.771	0.979684	0.963883	0.979684	0.979684	2.17836	0	2.17836	0	1.83885
3.47664	4.26168	132.88	365.932	0.963883	0.952596	0.979684	0.979684	1.55597	0	1.55597	0	1.82966
4.26168	4.93458	131.324	364.102	0.952596	0.945824	0.979684	0.979684	0.933582	0	0.933582	0	1.82051
4.93458	5.83178	130.39	362.282	0.945824	0.945824	0.979684	0.939052	0	15.0255	15.0255	0.651952	0
5.83178	6.16822	129.738	347.256	0.945824	0.93228	0.939052	0.939052	1.85783	0	1.85783	0	1.73628
6.16822	7.17757	127.881	345.52	0.93228	0.923251	0.939052	0.939052	1.23855	0	1.23855	0	1.7276
7.17757	7.85047	126.642	343.792	0.923251	0.923251	0.939052	0.905192	0	12.3964	12.3964	0.63321	0
7.85047	7.96262	126.009	331.396	0.923251	0.916479	0.905192	0.905192	0.92427	0	0.92427	0	1.65698
7.96262	8.63551	125.085	329.739	0.916479	0.907449	0.905192	0.905192	1.23236	0	1.23236	0	1.64869
8.63551	9.08411	123.852	328.09	0.907449	0.89842	0.905192	0.905192	1.23236	0	1.23236	0	1.64045
9.08411	9.53271	122.62	326.45	0.89842	0.89842	0.905192	0.873589	0	11.3972	11.3972	0.613099	0
9.53271	10	122.007	315.053	0.89842	0.89842	0.873589	0.873589	0	0	0	2.0067	8.05254
10	10.5421	120	307	0.89842	0.891648	0.873589	0.848758	0.904523	8.7261	9.63062	0	0
10.5421	11.215	119.095	298.274	0.891648	0.869074	0.848758	0.848758	3.01508	0	3.01508	0	1.49137
11.215	11.4393	116.08	296.783	0.869074	0.86456	0.848758	0.848758	0.603015	0	0.603015	0	1.48391
11.4393	11.6636	115.477	295.299	0.86456	0.853273	0.848758	0.848758	1.50754	0	1.50754	0	1.47649
11.6636	11.7757	113.97	293.822	0.853273	0.853273	0.848758	0.832957	0	5.47009	5.47009	0.569849	0
11.7757	12.1121	113.4	288.352	0.853273	0.846501	0.832957	0.832957	0.9	0	0.9	0	1.44176
12.1121	12.3364	112.5	286.91	0.846501	0.837472	0.832957	0.832957	1.2	0	1.2	0	1.43455
12.3364	12.8972	111.3	285.476	0.837472	0.837472	0.832957	0.812641	0	6.96282	6.96282	0.5565	0
12.8972	13.0093	110.743	278.513	0.837472	0.823928	0.812641	0.812641	1.791	0	1.791	0	1.39256
13.0093	13.2336	108.953	277.12	0.823928	0.817156	0.812641	0.812641	0.8955	0	0.8955	0	1.3856
13.2336	13.7944	108.057	275.735	0.817156	0.817156	0.812641	0.785553	0	9.19116	9.19116	0.540285	0
13.7944	14.8037	107.517	266.544	0.817156	0.817156	0.785553	0.75395	0	10.723	10.723	0.537584	0
14.8037	15.7009	106.979	255.821	0.817156	0.817156	0.75395	0.738149	0	5.36151	5.36151	0.534896	0
15.7009	16.486	106.444	250.459	0.817156	0.817156	0.738149	0.722348	0	5.36151	5.36151	0.532221	0
16.486	17.6075	105.912	245.098	0.817156	0.817156	0.722348	0.697517	0	8.42523	8.42523	0.52956	0
17.6075	18.2804	105.382	236.672	0.817156	0.814898	0.697517	0.697517	0.291112	0	0.291112	0	1.18336
18.2804	18.729	105.091	235.489	0.814898	0.803612	0.697517	0.697517	1.45556	0	1.45556	0	1.17744
18.729	18.9533	103.636	234.312	0.803612	0.803612	0.697517	0.670429	0	9.09948	9.09948	0.518179	0
18.9533	20	103.118	225.212	0.803612	0.803612	0.670429	0.670429	0	0	0	21.1176	20.212
20	20.8598	82	205	0.803612	0.803612	0.670429	0.647856	0	6.90236	6.90236	0.41	0
20.8598	22.5421	81.59	198.098	0.803612	0.803612	0.647856	0.629797	0	5.52189	5.52189	0.40795	0
22.5421	23.215	81.1821	192.576	0.803612	0.803612	0.629797	0.620767	0	2.76094	2.76094	0.40591	0
23.215	24.1121	80.7761	189.815	0.803612	0.79684	0.620767	0.620767	0.680698	0	0.680698	0	0.949074
24.1121	24.2243	80.0954	188.866	0.79684	0.785553	0.620767	0.620767	1.1345	0	1.1345	0	0.944329
24.2243	25.1215	78.9609	187.921	0.785553	0.785553	0.620767	0.607223	0	4.1001	4.1001	0.394805	0
25.1215	26.6916	78.5661	183.821	0.785553	0.783296	0.607223	0.607223	0.225765	0	0.225765	0	0.919107
26.6916	27.1402	78.3404	182.902	0.783296	0.772009	0.607223	0.607223	1.12882	0	1.12882	0	0.914511
27.1402	27.2523	77.2116	181.988	0.772009	0.772009	0.607223	0.600451	0	2.0296	2.0296	0.386058	0
27.2523	29.0467	76.8255	179.958	0.772009	0.772009	0.600451	0.58465	0	4.73574	4.73574	0.384127	0
29.0467	30	76.4414	175.222	0.772009	0.772009	0.58465	0.58465	0	0	0	24.4414	36.2223
30	30.0561	52	139	0.772009	0.772009	0.58465	0.573363	0	2.6834	2.6834	0.26	0
30.0561	31.6262	51.74	136.317	0.772009	0.772009	0.573363	0.562077	0	2.6834	2.6834	0.2587	0
31.6262	32.4112	51.4813	133.633	0.772009	0.772009	0.562077	0.562077	0	0	0	0.257406	0.668166
32.4112	32.6355	51.2239	132.965	0.772009	0.751693	0.562077	0.562077	1.348	0	1.348	0	0.664825
32.6355	32.8598	49.8759	132.3	0.751693	0.742664	0.562077	0.562077	0.59911	0	0.59911	0	0.661501
32.8598	33.3084	49.2768	131.639	0.742664	0.742664	0.562077	0.55079	0	2.64335	2.64335	0.246384	0
33.3084	34.8785	49.0304	128.995	0.742664	0.742664	0.55079	0.541761	0	2.11468	2.11468	0.245152	0
34.8785	36	48.7853	126.881	0.742664	0.742664	0.541761	0.537246	0	1.05734	1.05734	0.243926	0
36	36.4486	48.5413	125.823	0.742664	0.742664	0.537246	0.530474	0	1.58601	1.58601	0.242707	0
36.4486	37.2336	48.2986	124.237	0.742664	0.742664	0.530474	0.521445	0	2.11468	2.11468	0.241493	0
37.2336	39.7009	48.0571	122.123	0.742664	0.742664	0.521445	0.514673	0	1.58601	1.58601	0.240286	0
39.7009	40	47.8168	120.537	0.742664	0.742664	0.514673	0.514673	0	0	0	13.8168	27.5367
40	40.2617	34	93	0.742664	0.742664	0.514673	0.507901	0	1.22368	1.22368	0.17	0
40.2617	42.8411	33.83	91.7763	0.742664	0.742664	0.507901	0.505643	0	0.407895	0.407895	0.16915	0
42.8411	43.0654	33.6609	91.3684	0.742664	0.742664	0.505643	0.501129	0	0.815789	0.815789	0.168304	0
43.0654	46.5421	33.4925	90.5526	0.742664	0.742664	0.501129	0.501129	0	0	0	0.167463	0.452763
46.5421	47.4393	33.3251	90.0999	0.742664	0.742664	0.501129	0.485327	0	2.84099	2.84099	0.166625	0
47.4393	48.6729	33.1585	87.2589	0.742664	0.742664	0.485327	0.474041	0	2.02928	2.02928	0.165792	0
48.6729	50	32.9927	85.2296	0.742664	0.742664	0.474041	0.474041	0	0	0	10.9927	19.2296
50	50.3551	22	66	0.742664	0.742664	0.474041	0.465011	0	1.25714	1.25714	0.11	0
50.3551	52.5981	21.89	64.7429	0.742664	0.742664	0.465011	0.465011	0	0	0	0.10945	0.323714
52.5981	53.0467	21.7806	64.4191	0.742664	0.742664	0.465011	0.458239	0	0.938143	0.938143	0.108903	0
53.0467	54.5047	21.6716	63.481	0.742664	0.731377	0.458239	0.458239	0.329356	0	0.329356	0	0.317405
54.5047	54.8411	21.3423	63.1636	0.731377	0.699774	0.458239	0.458239	0.922198	0	0.922198	0	0.315818
54.8411	55.8505	20.4201	62.8478	0.699774	0.699774	0.458239	0.453725	0	0.61919	0.61919	0.1021	0
55.8505	55.9626	20.318	62.2286	0.699774	0.699774	0.453725	0.444695	0	1.23838	1.23838	0.10159	0
55.9626	57.0841	20.2164	60.9902	0.699774	0.699774	0.444695	0.444695	0	0	0	0.101082	0.304951
57.0841	57.6449	20.1153	60.6853	0.699774	0.699774	0.444695	0.428894	0	2.15633	2.15633	0.100577	0
57.6449	58.0935	20.0147	58.5289	0.699774	0.699774	0.428894	0.419865	0	1.23219	1.23219	0.100074	0
58.0935	58.5421	19.9147	57.2967	0.699774	0.68623	0.419865	0.419865	0.385445	0	0.385445	0	0.286484
58.5421	58.9907	19.5292	57.0103	0.68623	0.654628	0.419865	0.419865	0.899372	0	0.899372	0	0.285051
58.9907	60	18.6299	56.7252	0.654628	0.654628	0.419865	0.417607	0	0.304974	0.304974	0.0931493	0
60	60	18.5367	56.4202	0.654628	0.654628	0.417607	0.417607	0	0	0	4.5367	16.4202
60	60.1121	14	40	0.654628	0.641084	0.417607	0.417607	0.289655	0	0.289655	0	0.2

## Sheet: nar
time	arm1	arm2
0	139	383
10	120	307
20	82	205
30	52	139
40	34	93
50	22	66
60	14	40
