# Supplementary material for: Prognostic Impact of miR-34a in Head and Neck Squamous Cell Carcinoma: A Systematic Review with Meta-Analysis and Trial Sequential Analysis
Source: Int J Mol Sci. 2026 May 29;27(11):4909. doi: 10.3390/ijms27114909 (PMC13256702; doi:10.3390/ijms27114909)
Supplement: Supplementary file 1 [file ijms-27-04909-s001.zip › validation/Set 2 — TCGAKM Plotter database-derived validation/TGCA mir 100 HNSCC/KM2HR_project.json]

{
  "image_path": "C:/Users/mario/Desktop/lavori/mir-34/minor review/validation/Set 2 \u2014 TCGAKM Plotter database-derived validation/TGCA mir 100 HNSCC/km_260512_055832_806400_6a02c188c4e09_hsa-mir-100.png",
  "xpix_min": 364.0057870999293,
  "xpix_max": 1817.5731402488723,
  "ypix_top": 288.2572678367658,
  "ypix_bot": 1491.8653752105636,
  "xmin": 0.0,
  "xmax": 60.0,
  "arm1": [
    [
      366.7227354235723,
      296.40811280769435
    ],
    [
      377.5905287181437,
      296.40811280769435
    ],
    [
      396.60916698364406,
      304.55895777862315
    ],
    [
      415.6278052491442,
      312.7098027495517
    ],
    [
      448.23118513285874,
      331.7284410150519
    ],
    [
      467.2498233983589,
      345.31318263326625
    ],
    [
      483.5515133402163,
      353.46402760419505
    ],
    [
      513.437944900288,
      369.7657175460522
    ],
    [
      537.890479813074,
      380.6335108406238
    ],
    [
      556.9091180785741,
      388.78435581155236
    ],
    [
      573.2108080204315,
      399.65214910612394
    ],
    [
      584.0786013150031,
      410.5199424006955
    ],
    [
      619.3989295223604,
      418.6707873716241
    ],
    [
      635.7006194642178,
      445.84027060805306
    ],
    [
      641.1345161115036,
      451.27416725533885
    ],
    [
      646.5684127587893,
      464.8589088735532
    ],
    [
      657.4362060533609,
      473.0097538444818
    ],
    [
      662.8701027006467,
      483.8775471390534
    ],
    [
      679.1717926425039,
      500.17923708091075
    ],
    [
      684.6056892897897,
      508.3300820518393
    ],
    [
      806.8683638537194,
      511.04703037548234
    ],
    [
      817.736157148291,
      524.6317719936967
    ],
    [
      948.1496766831496,
      532.7826169646253
    ],
    [
      950.8666250067923,
      546.3673585828396
    ],
    [
      1010.6394881269358,
      549.0843069064827
    ],
    [
      1021.5072814215074,
      562.669048524697
    ],
    [
      1149.2038526327228,
      562.669048524697
    ],
    [
      1154.6377492800088,
      587.121583437483
    ],
    [
      1160.0716459272944,
      597.9893767320546
    ],
    [
      1684.4426723903712,
      611.5741183502689
    ],
    [
      1692.5935173612997,
      649.6113948812695
    ],
    [
      1782.252812041515,
      665.9130848231266
    ],
    [
      1793.1206053360866,
      703.9503613541272
    ],
    [
      1820.2900885725153,
      720.2520512959843
    ]
  ],
  "arm2": [
    [
      366.7227354235723,
      288.2572678367658
    ],
    [
      426.4955985437158,
      312.7098027495517
    ],
    [
      505.28709992935944,
      361.6148725751236
    ],
    [
      554.1921697549313,
      402.36909742976695
    ],
    [
      594.9463946095744,
      440.40637396076727
    ],
    [
      619.3989295223604,
      470.292805520839
    ],
    [
      649.2853610824321,
      489.31144378633917
    ],
    [
      676.4548443188611,
      513.7639786991251
    ],
    [
      698.190430908004,
      546.3673585828396
    ],
    [
      722.64296582079,
      584.4046351138402
    ],
    [
      744.3785524099331,
      603.4232733793403
    ],
    [
      763.3971906754333,
      622.4419116448405
    ],
    [
      790.5666739118623,
      652.3283432049122
    ],
    [
      823.1700537955768,
      684.9317230886268
    ],
    [
      869.3581752975059,
      712.1012063250557
    ],
    [
      910.112400152149,
      733.8367929141987
    ],
    [
      926.4140900940064,
      744.7045862087703
    ],
    [
      972.6022115959355,
      761.0062761506276
    ],
    [
      1024.2242297451503,
      769.1571211215562
    ],
    [
      1067.6954029234366,
      788.1757593870564
    ],
    [
      1092.1479378362224,
      801.760501005271
    ],
    [
      1130.1852143672227,
      815.3452426234853
    ],
    [
      1170.939439221866,
      828.9299842416997
    ],
    [
      1208.9767157528663,
      839.7977775362713
    ],
    [
      1236.146198989295,
      845.2316741835571
    ],
    [
      1247.0139922838666,
      853.3825191544856
    ],
    [
      1266.0326305493668,
      864.2503124490572
    ],
    [
      1325.8054936695103,
      872.4011574199858
    ],
    [
      1339.3902352877249,
      880.5520023909146
    ],
    [
      1401.880046731511,
      883.2689507145574
    ],
    [
      1407.313943378797,
      888.7028473618432
    ],
    [
      1491.5393414117261,
      888.7028473618432
    ],
    [
      1513.2749280008693,
      907.7214856273433
    ],
    [
      1543.161359560941,
      921.3062272455577
    ],
    [
      1583.9155844155844,
      932.1740205401293
    ],
    [
      1638.2545508884418,
      932.1740205401293
    ],
    [
      1649.1223441830134,
      940.3248655110581
    ],
    [
      1717.0460522740855,
      945.7587621583439
    ],
    [
      1719.7630005977285,
      956.6265554529152
    ],
    [
      1746.9324838341572,
      956.6265554529152
    ],
    [
      1760.5172254523718,
      975.6451937184154
    ],
    [
      1771.3850187469434,
      986.512987012987
    ],
    [
      1817.5731402488723,
      989.22993533663
    ]
  ],
  "N1": 139,
  "N2": 383,
  "use_nar": true,
  "nar": {
    "time": [
      0.0,
      10.0,
      20.0,
      30.0,
      40.0,
      50.0,
      60.0
    ],
    "arm1": [
      139.0,
      120.0,
      82.0,
      52.0,
      34.0,
      22.0,
      14.0
    ],
    "arm2": [
      383.0,
      307.0,
      205.0,
      139.0,
      93.0,
      66.0,
      40.0
    ]
  }
}
