# Supplementary material for: Prognostic Impact of miR-34a in Head and Neck Squamous Cell Carcinoma: A Systematic Review with Meta-Analysis and Trial Sequential Analysis
Source: Int J Mol Sci. 2026 May 29;27(11):4909. doi: 10.3390/ijms27114909 (PMC13256702; doi:10.3390/ijms27114909)
Supplement: Supplementary file 1 [file ijms-27-04909-s001.zip › validation/Set 2 — TCGAKM Plotter database-derived validation/TGCA mir 197 HNSCC/KM2HR_data.xlsx]

## Sheet: summary
timestamp	xmin	xmax	N1	N2	use_NAR	HR_A_vs_B	CI_low_A_vs_B	CI_high_A_vs_B	HR_B_vs_A	CI_low_B_vs_A	CI_high_B_vs_A	logHR_AB	SE	OE	V
2026-05-11 08:14	0	60	229	293	TRUE	0.693427	0.523779	0.918024	1.44211	1.0893	1.9092	-0.366109	0.143151	-17.8657	48.7988

## Sheet: curves
t_A	S_A	t_B	S_B
-0.152284	0.987805	-0.152284	0.993902
3.65482	0.972561	5.02538	0.917683
5.17766	0.954268	6.85279	0.890244
8.83249	0.914634	10.203	0.844512
10.9645	0.893293	12.0305	0.789634
12.9442	0.865854	13.8579	0.753049
14.7716	0.829268	14.9239	0.716463
16.599	0.79878	21.1675	0.631098
19.3401	0.759146	23.9086	0.606707
22.3858	0.731707	28.6294	0.567073
25.5838	0.731707	31.066	0.557927
27.1066	0.719512	32.5888	0.557927
28.7817	0.716463	33.5025	0.551829
29.8477	0.695122	35.3299	0.533537
31.9797	0.685976	36.3959	0.527439
34.4162	0.661585	43.2487	0.521341
36.5482	0.661585	45.9898	0.512195
37.4619	0.625	46.599	0.509146
39.5939	0.612805	47.665	0.490854
48.2741	0.612805	50.2538	0.490854
48.8832	0.594512	50.7107	0.472561
52.9949	0.585366	54.2132	0.472561
53.1472	0.570122	54.6701	0.466463
54.9746	0.570122	56.9543	0.466463
55.5838	0.557927	57.868	0.442073
57.7157	0.551829	58.1726	0.42378
58.4772	0.536585	58.6294	0.420732
60.3046	0.536585	60	0.420732

## Sheet: grid
t_prev	t_curr	R1	R2	S1_prev	S1_curr	S2_prev	S2_curr	d1	d2	d	c1	c2
-0.152284	0	229	293	0.987805	0.987805	0.993902	0.993902	0	0	0	0	0
0	3.65482	229	293	0.987805	0.972561	0.993902	0.993902	3.53395	0	3.53395	0	1.465
3.65482	5.02538	225.466	291.535	0.972561	0.972561	0.993902	0.917683	0	22.357	22.357	1.12733	0
5.02538	5.17766	224.339	269.178	0.972561	0.954268	0.917683	0.917683	4.21954	0	4.21954	0	1.34589
5.17766	6.85279	220.119	267.832	0.954268	0.954268	0.917683	0.890244	0	8.00827	8.00827	1.1006	0
6.85279	8.83249	219.019	259.824	0.954268	0.914634	0.890244	0.890244	9.09662	0	9.09662	0	1.29912
8.83249	10	209.922	258.525	0.914634	0.914634	0.890244	0.890244	0	0	0	14.922	26.5247
10	10.203	195	232	0.914634	0.914634	0.890244	0.844512	0	11.9178	11.9178	0.975	0
10.203	10.9645	194.025	220.082	0.914634	0.893293	0.844512	0.844512	4.52725	0	4.52725	0	1.10041
10.9645	12.0305	189.498	218.982	0.893293	0.893293	0.844512	0.789634	0	14.2299	14.2299	0.947489	0
12.0305	12.9442	188.55	204.752	0.893293	0.865854	0.789634	0.789634	5.79165	0	5.79165	0	1.02376
12.9442	13.8579	182.759	203.728	0.865854	0.865854	0.789634	0.753049	0	9.43914	9.43914	0.913793	0
13.8579	14.7716	181.845	194.289	0.865854	0.829268	0.753049	0.753049	7.68358	0	7.68358	0	0.971445
14.7716	14.9239	174.161	193.318	0.829268	0.829268	0.753049	0.716463	0	9.39195	9.39195	0.870806	0
14.9239	16.599	173.29	183.926	0.829268	0.79878	0.716463	0.716463	6.37097	0	6.37097	0	0.919628
16.599	19.3401	166.919	183.006	0.79878	0.759146	0.716463	0.716463	8.28226	0	8.28226	0	0.91503
19.3401	20	158.637	182.091	0.759146	0.759146	0.716463	0.716463	0	0	0	14.6372	39.091
20	21.1675	144	143	0.759146	0.759146	0.716463	0.631098	0	17.0383	17.0383	0.72	0
21.1675	22.3858	143.28	125.962	0.759146	0.731707	0.631098	0.631098	5.1788	0	5.1788	0	0.629809
22.3858	23.9086	138.101	125.332	0.731707	0.731707	0.631098	0.606707	0	4.84374	4.84374	0.690506	0
23.9086	25.5838	137.411	120.488	0.731707	0.731707	0.606707	0.606707	0	0	0	0.687053	0.602441
25.5838	27.1066	136.724	119.886	0.731707	0.719512	0.606707	0.606707	2.27873	0	2.27873	0	0.599429
27.1066	28.6294	134.445	119.286	0.719512	0.719512	0.606707	0.567073	0	7.79257	7.79257	0.672225	0
28.6294	28.7817	133.773	111.494	0.719512	0.716463	0.567073	0.567073	0.566833	0	0.566833	0	0.557469
28.7817	29.8477	133.206	110.936	0.716463	0.695122	0.567073	0.567073	3.96783	0	3.96783	0	0.554681
29.8477	30	129.238	110.382	0.695122	0.695122	0.567073	0.567073	0	0	0	27.238	21.3816
30	31.066	102	89	0.695122	0.695122	0.567073	0.557927	0	1.43548	1.43548	0.51	0
31.066	31.9797	101.49	87.5645	0.695122	0.685976	0.557927	0.557927	1.33539	0	1.33539	0	0.437823
31.9797	32.5888	100.155	87.1267	0.685976	0.685976	0.557927	0.557927	0	0	0	0.500773	0.435633
32.5888	33.5025	99.6538	86.6911	0.685976	0.685976	0.557927	0.551829	0	0.947443	0.947443	0.498269	0
33.5025	34.4162	99.1556	85.7436	0.685976	0.661585	0.551829	0.551829	3.52553	0	3.52553	0	0.428718
34.4162	35.3299	95.63	85.3149	0.661585	0.661585	0.551829	0.533537	0	2.82812	2.82812	0.47815	0
35.3299	36.3959	95.1519	82.4868	0.661585	0.661585	0.533537	0.527439	0	0.942706	0.942706	0.475759	0
36.3959	36.5482	94.6761	81.5441	0.661585	0.661585	0.527439	0.527439	0	0	0	0.473381	0.40772
36.5482	37.4619	94.2027	81.1364	0.661585	0.625	0.527439	0.527439	5.20937	0	5.20937	0	0.405682
37.4619	39.5939	88.9934	80.7307	0.625	0.612805	0.527439	0.527439	1.73646	0	1.73646	0	0.403653
39.5939	40	87.2569	80.327	0.612805	0.612805	0.527439	0.527439	0	0	0	22.2569	18.327
40	43.2487	65	62	0.612805	0.612805	0.527439	0.521341	0	0.716763	0.716763	0.325	0
43.2487	45.9898	64.675	61.2832	0.612805	0.612805	0.521341	0.512195	0	1.07514	1.07514	0.323375	0
45.9898	46.599	64.3516	60.2081	0.612805	0.612805	0.512195	0.509146	0	0.358382	0.358382	0.321758	0
46.599	47.665	64.0299	59.8497	0.612805	0.612805	0.509146	0.490854	0	2.15029	2.15029	0.320149	0
47.665	48.2741	63.7097	57.6994	0.612805	0.612805	0.490854	0.490854	0	0	0	0.318549	0.288497
48.2741	48.8832	63.3912	57.4109	0.612805	0.594512	0.490854	0.490854	1.89227	0	1.89227	0	0.287055
48.8832	50	61.4989	57.1239	0.594512	0.594512	0.490854	0.490854	0	0	0	15.4989	15.1239
50	50.2538	46	42	0.594512	0.594512	0.490854	0.490854	0	0	0	0.23	0.21
50.2538	50.7107	45.77	41.79	0.594512	0.594512	0.490854	0.472561	0	1.55739	1.55739	0.22885	0
50.7107	52.9949	45.5412	40.2326	0.594512	0.585366	0.472561	0.472561	0.700633	0	0.700633	0	0.201163
52.9949	53.1472	44.8405	40.0314	0.585366	0.570122	0.472561	0.472561	1.16772	0	1.16772	0	0.200157
53.1472	54.2132	43.6728	39.8313	0.570122	0.570122	0.472561	0.472561	0	0	0	0.218364	0.199156
54.2132	54.6701	43.4544	39.6321	0.570122	0.570122	0.472561	0.466463	0	0.511382	0.511382	0.217272	0
54.6701	54.9746	43.2372	39.1207	0.570122	0.570122	0.466463	0.466463	0	0	0	0.216186	0.195604
54.9746	55.5838	43.021	38.9251	0.570122	0.557927	0.466463	0.466463	0.920235	0	0.920235	0	0.194626
55.5838	56.9543	42.1007	38.7305	0.557927	0.557927	0.466463	0.466463	0	0	0	0.210504	0.193653
56.9543	57.7157	41.8902	38.5369	0.557927	0.551829	0.466463	0.466463	0.457817	0	0.457817	0	0.192684
57.7157	57.868	41.4324	38.3442	0.551829	0.551829	0.466463	0.442073	0	2.00492	2.00492	0.207162	0
57.868	58.1726	41.2253	36.3393	0.551829	0.551829	0.442073	0.42378	0	1.50369	1.50369	0.206126	0
58.1726	58.4772	41.0191	34.8356	0.551829	0.536585	0.42378	0.42378	1.13313	0	1.13313	0	0.174178
58.4772	58.6294	39.886	34.6614	0.536585	0.536585	0.42378	0.420732	0	0.249362	0.249362	0.19943	0
58.6294	60	39.6866	34.412	0.536585	0.536585	0.420732	0.420732	0	0	0	9.68657	10.412
60	60.3046	30	24	0.536585	0.536585	0.420732	0.420732	0	0	0	0.15	0.12

## Sheet: nar
time	arm1	arm2
0	229	293
10	195	232
20	144	143
30	102	89
40	65	62
50	46	42
60	30	24
