# Supplementary material for: Prognostic Impact of miR-34a in Head and Neck Squamous Cell Carcinoma: A Systematic Review with Meta-Analysis and Trial Sequential Analysis
Source: Int J Mol Sci. 2026 May 29;27(11):4909. doi: 10.3390/ijms27114909 (PMC13256702; doi:10.3390/ijms27114909)
Supplement: Supplementary file 1 [file ijms-27-04909-s001.zip › validation/Set 2 — TCGAKM Plotter database-derived validation/TGCA mir 197 HNSCC/KM2HR_project.json]

{
  "image_path": "C:/Users/mario/Desktop/lavori/mir-34/minor review/validation/Set 2 \u2014 TCGAKM Plotter database-derived validation/TGCA mir 197 HNSCC/km_260511_055922_497700_6a01703a7985a_hsa-mir-197.png",
  "xpix_min": 366.32027649769583,
  "xpix_max": 1818.8548387096776,
  "ypix_top": 284.0898617511525,
  "ypix_bot": 1493.3064516129032,
  "xmin": 0.0,
  "xmax": 60.0,
  "arm1": [
    [
      362.63364055299536,
      298.8364055299544
    ],
    [
      454.799539170507,
      317.2695852534566
    ],
    [
      491.6658986175116,
      339.3894009216592
    ],
    [
      580.1451612903227,
      387.3156682027652
    ],
    [
      631.758064516129,
      413.1221198156686
    ],
    [
      679.684331797235,
      446.3018433179727
    ],
    [
      723.9239631336407,
      490.5414746543779
    ],
    [
      768.1635944700461,
      527.4078341013828
    ],
    [
      834.5230414746545,
      575.3341013824888
    ],
    [
      908.2557603686637,
      608.5138248847929
    ],
    [
      985.6751152073734,
      608.5138248847929
    ],
    [
      1022.5414746543779,
      623.2603686635946
    ],
    [
      1063.094470046083,
      626.9470046082952
    ],
    [
      1088.9009216589864,
      652.7534562211983
    ],
    [
      1140.5138248847927,
      663.8133640552996
    ],
    [
      1199.5,
      693.3064516129034
    ],
    [
      1251.1129032258066,
      693.3064516129034
    ],
    [
      1273.2327188940094,
      737.5460829493088
    ],
    [
      1324.8456221198157,
      752.2926267281107
    ],
    [
      1534.983870967742,
      748.6059907834103
    ],
    [
      1549.7304147465438,
      774.4124423963135
    ],
    [
      1649.2695852534564,
      785.4723502304148
    ],
    [
      1652.9562211981568,
      803.9055299539173
    ],
    [
      1697.1958525345624,
      803.9055299539173
    ],
    [
      1711.942396313364,
      818.6520737327189
    ],
    [
      1763.5552995391704,
      826.0253456221199
    ],
    [
      1781.988479262673,
      844.4585253456223
    ],
    [
      1826.2281105990783,
      844.4585253456223
    ]
  ],
  "arm2": [
    [
      362.63364055299536,
      291.4631336405532
    ],
    [
      487.9792626728111,
      383.62903225806485
    ],
    [
      532.2188940092167,
      416.80875576036897
    ],
    [
      613.3248847926268,
      472.1082949308757
    ],
    [
      657.5645161290322,
      538.4677419354839
    ],
    [
      701.8041474654378,
      582.7073732718895
    ],
    [
      727.610599078341,
      626.9470046082952
    ],
    [
      878.7626728110599,
      730.1728110599081
    ],
    [
      945.1221198156684,
      759.6658986175116
    ],
    [
      1059.4078341013826,
      807.5921658986176
    ],
    [
      1118.39400921659,
      818.6520737327189
    ],
    [
      1155.2603686635946,
      814.9654377880186
    ],
    [
      1177.3801843317974,
      826.0253456221199
    ],
    [
      1221.6198156682028,
      848.1451612903227
    ],
    [
      1247.426267281106,
      855.5184331797236
    ],
    [
      1413.3248847926268,
      862.8917050691246
    ],
    [
      1479.684331797235,
      873.9516129032259
    ],
    [
      1494.430875576037,
      877.6382488479264
    ],
    [
      1520.23732718894,
      899.7580645161293
    ],
    [
      1582.910138248848,
      899.7580645161293
    ],
    [
      1593.9700460829495,
      921.8778801843318
    ],
    [
      1678.76267281106,
      914.5046082949309
    ],
    [
      1689.8225806451615,
      929.2511520737328
    ],
    [
      1745.1221198156682,
      929.2511520737328
    ],
    [
      1767.2419354838712,
      958.7442396313365
    ],
    [
      1774.615207373272,
      980.8640552995394
    ],
    [
      1785.6751152073734,
      984.5506912442397
    ],
    [
      1818.8548387096776,
      984.5506912442397
    ]
  ],
  "N1": 229,
  "N2": 293,
  "use_nar": true,
  "nar": {
    "time": [
      0.0,
      10.0,
      20.0,
      30.0,
      40.0,
      50.0,
      60.0
    ],
    "arm1": [
      229.0,
      195.0,
      144.0,
      102.0,
      65.0,
      46.0,
      30.0
    ],
    "arm2": [
      293.0,
      232.0,
      143.0,
      89.0,
      62.0,
      42.0,
      24.0
    ]
  }
}
